# Supplementary material for: Risk Factors Affecting Alternate Segregation in Blastocysts From Preimplantation Genetic Testing Cycles of Autosomal Reciprocal Translocations
Source: Front Genet. 2022 Jun 2;13:880208. doi: 10.3389/fgene.2022.880208 (PMC9201810; doi:10.3389/fgene.2022.880208)
Supplement: Supplementary file 3 [file Table1.XLSX]

## Sheet: Sheet1
Supplementary table 1 detail information of karyotype and segregation pattern
case	female age	male age	karyotype	NO	Segregation pattern
					Alt	Adj-I	Adj-II	03:01:00	ND
1	32	37	46,XY,t(6;8)(q21;q24.1)	4	3	1	0	0	0
2	30	30	46,XY,t(5;7)(q33;p15)	4	3	1	0	0	0
3	34	30	46,XY,t(1;14)(p32;q24)	4	3	1	0	0	0
4	25	34	46,XX,t(11;15)(p10;q10)	4	3	1	0	0	0
5	30	33	46,XX,t(13;18)(q32;p11.2）	4	4	0	0	0	0
6	31	32	46,XX,t(4;7)(p14;p13)	4	4	0	0	0	0
7	30	29	46,XY,t(8;10)(p12;p13)	4	4	0	0	0	0
8	29	30	46,XY,t(20;21)(p13;q11)	4	4	0	0	0	0
9	36	36	46,XY,t(9;13)(p22;q14)	2	1	1	0	0	0
10	31	31	46,XX,t(4;10)(q24;q26)	2	1	1	0	0	0
11	35	36	46,XY,t(9;18)(q32;q21)	5	2	2	0	0	1
12	34	39	46,XX,t(9;13)(q31;q14)	5	2	2	0	0	1
13	33	33	46,XY,t(13;18)(q21;p11)	5	2	2	0	0	1
14	37	50	46,XY,t(7;20)(q32;q13.3)	5	2	2	0	0	1
15	29	28	46,XX,t(5;10)(q23;q24)	5	2	2	0	0	1
16	30	32	46,XX,t(1;8)(p36;p21)	2	1	1	0	0	0
17	29	30	46,XY,t(1;13)(q25;q21)	2	1	1	0	0	0
18	37	37	46,XX,t(3;8)(q23;q13)	6	2	2	2	0	0
19	35	37	46,XX,t(3;4)(p21;q21)	6	2	2	2	0	0
20	42	50	46,XX,t(7;22)(q22;q13)	6	2	2	2	0	0
21	28	27	46,XX,t(6;10)(q21,q22)	6	2	2	2	0	0
22	40	40	46,XX,t(1;15)(p36.1;q15)	6	2	2	2	0	0
23	30	48	46,XX,t(2;8)(q35;q22)	6	2	2	2	0	0
24	30	34	46,XX,t(11;22)(q23;q11)	3	2	0	1	0	0
25	31	33	46,XX,t(4;13)(q25;q32)	3	2	0	1	0	0
26	30	30	46,XY,t(10;12)(q21;q13)	3	2	0	1	0	0
27	31	33	46,XY,t(6;22)(p21;p12)	4	2	1	1	0	0
28	33	40	46,XY,t(4;10)(q23;p14)	4	2	1	1	0	0
29	33	35	46,XX,t(4;20)(q27;p11)	4	2	1	1	0	0
30	28	29	46,XY,t(1;8)(q44;p12)	4	2	1	1	0	0
31	25	28	46,XY,t(9;13)(q33;q21)	2	1	0	1	0	0
32	29	30	46,XY,t(3;12)(p21,q26)	2	1	0	1	0	0
33	37	43	46,XX,t(4;16)(q12;q24)	5	5	0	0	0	0
34	31	43	46,XY,t(11;20)(p13;q13)	5	5	0	0	0	0
35	30	30	46,XX,t(8;9)(q22;q34)	5	5	0	0	0	0
36	30	29	46,XY,t(4;15)(q32;q26.3)	5	5	0	0	0	0
37	41	43	46,XX,t(3;4)(p21;q31)	5	5	0	0	0	0
38	33	32	46,XY,t(2;6)(q11;q23)	7	4	3	0	0	0
39	35	41	46,XX,t(13;14)(q13;32)	7	4	3	0	0	0
40	35	33	46,XY,t(10;17)(q24;p11.2)	7	4	3	0	0	0
41	36	39	46,XX,t(5;16)(q33;p11)	7	4	3	0	0	0
42	30	31	46,XY,t(1;7)(q25;q11.21)	7	4	3	0	0	0
43	35	34	46,XY,t(15;20)(q22;q11)	7	4	3	0	0	0
44	31	31	46,XY,t(6;20)(p21;q13)	7	4	3	0	0	0
45	34	36	46,XX,t(2;5)(p23;p13)	2	0	1	0	1	0
46	29	30	46,XX,t(1;4)(p34.3-p15.2)	2	0	1	0	1	0
47	35	36	46,XY,t(3;12)(q21;p13)	4	2	2	0	0	0
48	29	30	46,XX,t(11;22)(q23.3;q11)	4	2	2	0	0	0
49	25	30	46,XX,t(5;12)(p13;q13)	4	2	2	0	0	0
50	33	34	46,XX,t(4;5)(qp10;p10)	4	2	2	0	0	0
51	32	32	46,XX,t(4;6)(p10;p10)	13	6	5	2	0	0
52	29	31	46,XY,t(10;13)(q22;q14)	13	6	5	2	0	0
53	28	31	46,XY,t(6;8)(q21;q22)	13	6	5	2	0	0
54	35	37	46,XX,t(3;4)(p21;q21)	13	6	5	2	0	0
55	31	33	46,XY,t(8;13)(p11.2;q22)	13	6	5	2	0	0
56	30	33	46,XX,t(3;8)(p25;p21)	13	6	5	2	0	0
57	29	31	46,XY,t(1;4)(q24;q34)	13	6	5	2	0	0
58	28	28	46,XX,t(2;13)(p25;q14)	13	6	5	2	0	0
59	31	33	46,XY,t(3;22)(q12,q13)	13	6	5	2	0	0
60	24	26	46,XX,t(11;22)(q23;q11)	13	6	5	2	0	0
61	26	33	46,XX,t(7;10)(p13;q22)	13	6	5	2	0	0
62	30	27	46,XX,t(7;13)(q11;q14)	13	6	5	2	0	0
63	29	30	46,XX,t(5;22)(p13;q13)	13	6	5	2	0	0
64	26	25	46,XX,t(11;22)(q24;q13)	2	1	0	0	1	0
65	31	33	46,XX,t(6;12)(q13;p13)	2	1	0	0	1	0
66	30	31	46,XX,t(9;18)(q22;q21)	7	2	4	1	0	0
67	31	32	46,XY,t(1;11)(p13;p11)	7	2	4	1	0	0
68	32	32	46,XY,t(1;11)(p22;p11)	7	2	4	1	0	0
69	31	31	46,XX,t(3;5)(p13;q35)	7	2	4	1	0	0
70	31	32	46,XX,t(3;13)(p24;q13)	7	2	4	1	0	0
71	41	45	46,XY,t(6;17)(q26;q23)	7	2	4	1	0	0
72	35	35	46,XX,t(1;8)(p36;p21)	7	2	4	1	0	0
73	33	40	46,XY,t(12;15)(q13;q26)	8	5	0	2	0	1
74	26	26	46,XX,t(11;22)(q23;q11)	8	5	0	2	0	1
75	35	36	46,XX,t(4;12)(q28;q15)	8	5	0	2	0	1
76	26	26	46,XX,t(1;4)(p31;q22)	8	5	0	2	0	1
77	25	29	46,XY,t(5;22)(p13;q11)	8	5	0	2	0	1
78	27	34	46,XY,t(5;16)(p13;p11)	8	5	0	2	0	1
79	24	26	46,XY,t(1;13)(p34;q14)	8	5	0	2	0	1
80	30	29	46,XX,t(2;7)(q35;q22)	8	5	0	2	0	1
81	37	40	46,XY,t(9;13)(p22;q14)	2	1	0	0	1	0
82	29	30	46,XY,t(10;17)(q11;q24)	2	1	0	0	1	0
83	31	33	46,XX,t(4;13)(q25;q32)	6	3	1	2	0	0
84	29	30	46,XX,t(9;15)(q21.3;q25)	6	3	1	2	0	0
85	29	29	46,XX,t(5;6)(p15.3;q24)	6	3	1	2	0	0
86	30	33	46,XX,t(3;22)(p13;q21)	6	3	1	2	0	0
87	28	32	46,XY,t(7;17)(q32;p13)	6	3	1	2	0	0
88	36	36	46,XX,t(4;22)(p12;qter)	6	3	1	2	0	0
89	35	33	46,XY,t(10;17)(q24;p11.2)	2	0	1	0	1	0
90	31	33	46,XY,t(10;21)(q11;q22)	2	0	1	0	1	0
91	30	30	46,XY,t(1;13)(q25;q21)	5	2	2	0	1	0
92	42	45	46,XX,t(7;22)(q22;q13)	5	2	2	0	1	0
93	33	36	46,XX,t(4;18)(p16;q22)	5	2	2	0	1	0
94	28	29	46,XX,t(1;4)(q32;q31)	5	2	2	0	1	0
95	26	27	46,XX,t(10;19)(p13;q12)	5	2	2	0	1	0
96	35	42	46,XY,t(17;20)(p11;p12)	2	0	1	0	1	0
97	30	31	46,XY,t(11;13)(q14;q31)	2	0	1	0	1	0
98	29	22	46,XX,t(3;6)(q23;q27)	7	0	4	2	0	1
99	37	50	46,XY,t(7;20)(q32;q13.3)	7	0	4	2	0	1
100	31	35	46,XY,t(9;15)(p10;p10)	7	0	4	2	0	1
101	28	30	46,XX,t(1;22)(q23.1;q11.2)	7	0	4	2	0	1
102	34	38	46,XY,t(1;18)(p36;q22)	7	0	4	2	0	1
103	29	29	46,XX,t(3;19)(q22;q13)	7	0	4	2	0	1
104	38	44	46,XX,t(4;16)(q12;q24)	7	0	4	2	0	1
105	35	35	46,XX,t(12;17)(q24;q23)	1	0	1	0	0	0
106	28	29	46,XY,t(3;5)(q26;q11)	1	0	0	1	0	0
107	33	32	46,XY,(1;17)(p22;q21)	8	3	4	1	0	0
108	33	42	46,XY,t(4;10)(q23;p13)	8	3	4	1	0	0
109	29	33	46,XY,t(3;11)(p15;p11)	8	3	4	1	0	0
110	29	33	46,XY,t(1;11)(q21;p11)	8	3	4	1	0	0
111	24	33	46,XX,t(4;6)(q25;q24)	8	3	4	1	0	0
112	38	40	46,XY,t(12;21)(q13;q11)	8	3	4	1	0	0
113	26	37	46,XX,t(6;16)(q16;q12)	8	3	4	1	0	0
114	33	34	46,XX,t(4;5)(p10;p10)	8	3	4	1	0	0
115	29	30	46,XY,t(1;8)(q44;p12)	6	1	4	0	1	0
116	33	35	46,XX,t(9;13)(p13;q32)	6	1	4	0	1	0
117	34	32	46,XX,t(2;7)(p23;q22)	6	1	4	0	1	0
118	27	27	46,XX,t(1;18)(q32;q23)	6	1	4	0	1	0
119	31	46	46,XX,t(12;13)(q24;q14)	6	1	4	0	1	0
120	34	37	46,XX,t(12;19)(p13q13)	6	1	4	0	1	0
121	31	34	46,XY,t(6;22)(p21;p12)	3	0	1	2	0	0
122	30	37	46,XX,t(7;10)(p10;q10)	3	0	1	2	0	0
123	30	30	46,XX,t(5;13)(p13;q21)	3	0	1	2	0	0
124	25	33	46,XX,t(2;14)(p13;q32)	3	2	0	1	0	0
125	33	43	46,XY,t(8;18)(q13;p11)	3	2	0	1	0	0
126	30	32	46,XY,t(1;2)(q25;q21)	3	2	0	1	0	0
127	31	35	46,XX,t(1;22)(p34;q13)	4	2	1	0	1	0
128	32	35	46,XY,t(1;9)(p10;p10)	4	2	1	0	1	0
129	33	34	46,XY,t(8;11)(q11;p11)	4	2	1	0	1	0
130	27	28	46,XX,t(2;11)(p11.2;p11.2)	4	2	1	0	1	0
131	32	27	46,XX,t(7;15)(q11;q22)	2	1	1	0	0	0
132	32	33	46,XX,t(1;2)(p13;q31)	2	1	1	0	0	0
133	27	30	46,XX,t(2;4)(q22;p15)	4	1	3	0	0	0
134	35	35	46,XX,t(11;13)(q23;q34)	4	1	3	0	0	0
135	28	28	46,XY,t(6;10)(p21.2;q26)	4	1	3	0	0	0
136	31	31	46,XY,t(2;4)(p15;q23)	4	1	3	0	0	0
137	30	29	46,XX,t(1;4)(p12;q13)	8	4	1	1	2	0
138	31	33	46,XY,t(8;13)(p11.2;q22)	8	4	1	1	2	0
139	35	35	46,XX,t(4;12)(q28;q15)	8	4	1	1	2	0
140	33	32	46,XX,t(1;5)(p22.1;q31.2)	8	4	1	1	2	0
141	34	35	46,XY,t(10;13)(q21;q14)	8	4	1	1	2	0
142	28	28	46,XX,t(2;5)(q35;p15)	8	4	1	1	2	0
143	30	35	46,XX,t(11;17)(q21;p13)	8	4	1	1	2	0
144	24	25	46,XY,t(3;16)(p21;q22)	8	4	1	1	2	0
145	31	47	46,XX,t(2;8)(q35;q22)	4	1	3	0	0	0
146	28	29	46,XY,t(2;10)(q21;q24)	4	1	3	0	0	0
147	26	26	46,XY,t(2;10)(q37;q24)	4	1	3	0	0	0
148	28	28	;46,XX,t(2;20)(q13;p12)	4	1	3	0	0	0
149	31	35	46,XX,t(7;13)(p13;q22)	2	1	1	0	0	0
150	35	34	46,XX,t(10;15)(q22;q22)	2	1	1	0	0	0
151	22	26	46,XX,t(17;22)(p10;q10)	8	4	4	0	0	0
152	33	38	46,XY,t(1;18)(q25;q21)	8	4	4	0	0	0
153	23	23	;46,XY,t(6;12)(q13;p11)	8	4	4	0	0	0
154	35	35	46,XX,(3;14)(q13.2;q22)	8	4	4	0	0	0
155	30	42	46,XX,t(6;10)(p25;q24)	8	4	4	0	0	0
156	28	31	46,XX,t(3;15)(q23;q26)	8	4	4	0	0	0
157	37	39	46,XY,t(7;11)(q31;p11)	8	4	4	0	0	0
158	29	31	46,XY,t(6;8)(q21;q22)	8	4	4	0	0	0
159	37	39	46,XY,t(7;11)(q31;p11)	1	1	0	0	0	0
160	37	37	46,XY,t(9;13)(p22;q14)	3	2	0	0	1	0
161	27	29	46,XX,t(3;13)(q21;q32)	3	2	0	0	1	0
162	38	46	46,XX,t(10;16)(q11;p11)	3	2	0	0	1	0
163	31	41	46,XX,t(2;12)(q33;q21)	5	4	0	0	1	0
164	37	39	46,XX,t(5;16)(q33;p11)	5	4	0	0	1	0
165	30	34	46,XX,t(8;14)(p21;q22)	5	4	0	0	1	0
166	38	40	46,XY,t(12;21)(q13;q11)	5	4	0	0	1	0
167	25	25	46,XY,t(1;8)(q32;q24)	5	4	0	0	1	0
168	41	43	46,XX,t(6;13)(q13;q14)	1	1	0	0	0	0
169	32	37	46,XX,t(3;12)(q28;q24)	2	2	0	0	0	0
170	28	31	46,XX,t(4;8)(q26;q23)	2	2	0	0	0	0
171	27	29	46,XY,t(6;10)(q25;q22)	5	2	2	1	0	0
172	24	29	46,XY,(4;6)(q33;q15)	5	2	2	1	0	0
173	34	41	46,XY,t(2;19)(p25;q11)	5	2	2	1	0	0
174	30	38	46,XY,t(1;9)(q42;q34)	5	2	2	1	0	0
175	30	30	46,XX,t(1;10)(p22;p13)	5	2	2	1	0	0
176	31	36	46,XX,t(5;15)(q15;q15)	2	1	1	0	0	0
177	30	32	46,XY,t(2;13)(q22;q32)	2	1	1	0	0	0
178	32	36	46,XY,t(6;20)(p21;q13)	2	2	0	0	0	0
179	34	35	46,XY,t(2;13)(q22;q32)	2	2	0	0	0	0
180	30	30	46,XX,t(5;6)(p15.3;q24)	1	1	0	0	0	0
181	41	45	46,XY,t(6;17)(q26;q23)	4	2	1	0	0	1
182	27	26	46,XY,t(2;14)(p23;q22)	4	2	1	0	0	1
183	31	36	46,XY,t(5;14)(p11;q11)	4	2	1	0	0	1
184	30	31	46,XX,t(9;15)(q21.3;q25)	4	2	1	0	0	1
185	30	29	46,XX,t(5;10)(q23;q24)	4	3	0	0	0	1
186	32	46	46,XX,t(12;13)(q24;q14)	4	3	0	0	0	1
187	32	36	46,XY,t(1;3)(p31;p21)	4	3	0	0	0	1
188	34	34	46,XY,t(10;17)(q24;p11.2)	4	3	0	0	0	1
189	39	42	46,XX,t(8;11)(p23;p13)	8	5	1	0	0	2
190	25	35	46,XX,t(11;19)(q21;q13)	8	5	1	0	0	2
191	28	28	46,XX,t(4;20)(p16;q12);	8	5	1	0	0	2
192	29	30	46,XX,t(11;22)(q24;p12)	8	5	1	0	0	2
193	28	30	46,XY,t(1;6)(p13;p24)	8	5	1	0	0	2
194	28	33	46,XX,t(13;20)(q14;p11)	8	5	1	0	0	2
195	32	32	46,XY,t(5;10)(p13;p13)	8	5	1	0	0	2
196	28	26	46,XY(1;7)(q23.1;p15.1)	8	5	1	0	0	2
197	32	33	46,XX,t(2;14)(q33;q13)	8	4	0	4	0	0
198	25	25	46,XY,t(11;22)(q23;q11)	8	4	0	4	0	0
199	27	28	46,XX,t(2;5)(p21;p13)	8	4	0	4	0	0
200	26	24	46,XY,t(14;19)(q11;p13)	8	4	0	4	0	0
201	26	27	46,XY,t(11;22)(q21;q13)	8	4	0	4	0	0
202	36	35	46,XY,t(15;20)(q22;q11)	8	4	0	4	0	0
203	27	27	46,XY,t(3;7)(q27;q22)	8	4	0	4	0	0
204	26	31	46,XX,t(14;17)(q24;q25)	8	4	0	4	0	0
205	32	37	46,XX,t(1;15)(q21;q15)	2	0	2	0	0	0
206	37	37	46,XY,t(2;5)(q33;q15)	2	0	2	0	0	0
207	33	33	46,XY,t(7;19)(p22;q13)	4	4	0	0	0	0
208	29	30	46,XY,t(1;8)(q44;p12)	4	4	0	0	0	0
209	28	29	46,XX,t(1;4)(q32;q31)	4	4	0	0	0	0
210	29	33	46,XX,t(2;10)(q31;p13)	4	4	0	0	0	0
211	29	32	46,XY,t(1;4)(q24;q34)	7	3	4	0	0	0
212	28	27	46,XX,t(2;16)(p13;q12)	7	3	4	0	0	0
213	33	35	46,XX,t(1;14)(q12;q32)	7	3	4	0	0	0
214	30	30	46,XX,t(8;21)(q22;q22)	7	3	4	0	0	0
215	40	45	46,XX,t(14;16)(q24;p11)	7	3	4	0	0	0
216	30	25	46,XX,t(3;6)(q27;q13)	7	3	4	0	0	0
217	26	27	46,XY,t(8;9)(q13;p22)	7	3	4	0	0	0
218	34	34	46,XY,t(6;13)(q21;p11)	1	0	0	0	0	1
219	37	37	46,XX,t(1;18)(q31;q23)	1	1	0	0	0	0
220	27	28	46,XX,t(13;21)(q14;q11)	2	0	2	0	0	0
221	26	28	46,XX,t(2;21)(q33;q22)	2	0	2	0	0	0
222	32	37	46,XX.t(7;15)(q11;q22)	7	2	5	0	0	0
223	28	33	46,XX,t(2;4)(q22;p15)	7	2	5	0	0	0
224	28	31	46,XY,t(10;19)(q24;p13)	7	2	5	0	0	0
225	31	35	46,XX,t(1;22)(p34;q13)	7	2	5	0	0	0
226	37	35	46,XX,t(3;7)(q21;q22)	7	2	5	0	0	0
227	34	37	46,XY,t(2;11)(p13;p11.2)	7	2	5	0	0	0
228	27	28	46,XX,t(1;12)(q32;q24)	7	2	5	0	0	0
229	31	35	46,XX,t(11;17)(q21;p13)	1	0	0	0	0	1
230	23	29	46,XX,t(8;14)(q24;q24)	4	2	1	0	0	1
231	33	40	46,XY,t(4;10)(q25;p13)	4	2	1	0	0	1
232	35	34	46,XY,t(6;14)(p24;q24)	4	2	1	0	0	1
233	28	25	46,XY,t(6;17)(q15;q23)	4	2	1	0	0	1
234	30	37	46,XX,t(5;22)(q11;q11)	5	2	2	1	0	0
235	27	24	46,XX,t(2;7)(q14;q11)	5	2	2	1	0	0
236	26	25	46,XX,t(8;15)(p21;q26)	5	2	2	1	0	0
237	38	52	46,XY,t(7;20)(q32;q13.3)	5	2	2	1	0	0
238	24	24	46,XY,t(12;14)(p12;q24)	5	2	2	1	0	0
239	26	32	46,XX,t(11;22)(q23;q11)	1	1	0	0	0	0
240	27	36	46,XX,t(4;19)(p16;q13)	11	4	2	4	0	1
241	31	31	46,XY,t(2;13)(q22.1;q32.2)	11	4	2	4	0	1
242	30	34	46,XX,t(12;13)(q13;q14)	11	4	2	4	0	1
243	27	28	46,XX,t(6;17)(q23;q21)	11	4	2	4	0	1
244	34	37	46,XY,t(6;21)(q15;q22)	11	4	2	4	0	1
245	31	31	46,XX,t(5;13)(p13;q21)	11	4	2	4	0	1
246	26	27	46,XX,t(1;16)(p32;p13)	11	4	2	4	0	1
247	33	38	46,XY,t(9;16)(q21;q12)	11	4	2	4	0	1
248	26	30	46,XY,t(5;6)(q13;q21)	11	4	2	4	0	1
249	32	33	46,XX,t(5;11)(q21;p12)	11	4	2	4	0	1
250	28	27	46,XX,t(4;13)(q21;q22)	11	4	2	4	0	1
251	30	31	46,XX,t(1;7)(p13;p13)	2	1	0	1	0	0
252	34	39	46,XY,t(5;13)(q33;q12)	2	1	0	1	0	0
253	27	27	46,XX,t(7;13)(p13;q14)	4	2	1	1	0	0
254	33	36	46,XX,t(4;5)(q28;q31)	4	2	1	1	0	0
255	28	29	46,XY,t(2;13)(p13;q34)	4	2	1	1	0	0
256	40	35	46,XX,t(10;12)(q12;q13)	4	2	1	1	0	0
257	25	24	46,XX,t(1;13)(q41;q32)	6	1	3	0	0	2
258	30	36	46,XX,t(1;22)(q32;q13)	6	1	3	0	0	2
259	33	34	46,XY,t(7;22)(q11.2;q13)	6	1	3	0	0	2
260	35	33	46,XY,t(1;6)(p36;q21)	6	1	3	0	0	2
261	22	23	46,XX,t(14;15)(q32;q15)	6	1	3	0	0	2
262	31	31	46,XY,t(11;13)(p15;q14)	6	1	3	0	0	2
263	26	30	46,XY,t(4;16)(q12;q12)	4	2	2	0	0	0
264	29	27	46,XY,t(3;10)(q21;q24)	4	2	2	0	0	0
265	29	30	46,XY,t(2;3)(q21;q22)	4	2	2	0	0	0
266	33	37	46,XY,t(19;20)(q13.3;q11.2)	4	2	2	0	0	0
267	24	24	46,XX,t(17;21)(q23;q22)	6	1	2	1	1	1
268	37	35	46,XY,t(15;20)(q22;q11)	6	1	2	1	1	1
269	30	32	46,XY,t(3;4)(p13;q27)	6	1	2	1	1	1
270	28	29	46,XX,t(3;14)(q25;q22)	6	1	2	1	1	1
271	30	33	46,XX,t(4;13)(q21;q34)	6	1	2	1	1	1
272	24	23	46,XY,t(1;21)(q21;q22)	6	1	2	1	1	1
273	30	31	46,XX,t(9;10)(q22;q26)	2	1	0	0	1	0
274	29	30	46,XY,t(2;3)(q21;q22)	2	1	0	0	1	0
275	33	35	46,XX,t(7;18)(q11;q11)	4	3	0	1	0	0
276	29	30	46,XY,t(3;21)(p25;q21)	4	3	0	1	0	0
277	28	28	46,XX,t(2;15)(q21;q15)	6	3	1	1	0	1
278	32	34	46,XX,t(8;12)(q22;q13)	6	3	1	1	0	1
279	26	26	46,XX,t(11;22)(q23;q11)	6	3	1	1	0	1
280	34	35	46,XX,t(3;22)(p21;q13)	6	3	1	1	0	1
281	26	26	46,XY,t(10;14)(p13;q11)	6	3	1	1	0	1
282	38	39	46,XY,t(3;7)(p13;p13)	6	3	1	1	0	1
283	29	29	46,XY,t(11;12)(q13;q24)	6	2	3	0	0	1
284	29	33	46,XX,t(2;5)(q35;p15)	6	2	3	0	0	1
285	25	28	46,XY,t(2;17)(p11;q11)	6	2	3	0	0	1
286	34	36	46,XY,t(7;19)(p10;q10)	6	2	3	0	0	1
287	29	31	46,XY,t(13;20)(q13;p12)	6	2	3	0	0	1
288	34	36	46,XX,t(9;13)(p13;q32)	6	2	3	0	0	1
289	32	40	46,XY,t(3;11)(p13;p13)	1	1	0	0	0	0
290	32	32	46,XX,t(3;12)(q28;q24)	3	1	1	0	1	0
291	26	27	46,XY,t(11;22)(q23;q11)	3	1	1	0	1	0
292	27	27	46,XY,t(8;22)(p21;q13)	3	1	1	0	1	0
293	27	32	46,XY,t(7;13)(q36;q22)	2	2	0	0	0	0
294	30	30	46,XX,t(8;21)(q22;q22)	2	2	0	0	0	0
295	33	32	46,XX,t(1;2)(p32;q11)	3	3	0	0	0	0
296	35	37	46,XX,t(1;18)(q44;q21)	3	3	0	0	0	0
297	32	33	46,XX,t(4;6)(q34;q23)	3	3	0	0	0	0
298	25	33	46,XY,t(7;13)(p15;p11)	1	0	1	0	0	0
299	36	38	46,XY,t(9;18)(q22;p11)	6	4	2	0	0	0
300	35	35	46,XX,t(2;21)(q32;q22)	6	4	2	0	0	0
301	32	33	46,XX,t(3;13)(p24;q13)	6	4	2	0	0	0
302	27	28	46,XX,t(13;20)(q31;q12)	6	4	2	0	0	0
303	27	30	46,XY,t(3;12)(q24;p12.1)	6	4	2	0	0	0
304	35	36	46,XX,t(3;18)(p13;p11.2)	6	4	2	0	0	0
305	32	32	46,XY,t(2;13)(q21;q14)	3	2	1	0	0	0
306	24	25	46,XY,t(2;18)(q33;q21.3)	3	2	1	0	0	0
307	35	38	46,XX,t(2;15)(q23;p11)	3	2	1	0	0	0
308	32	34	46,XY,t(2;6)(q37;p23)	7	4	3	0	0	0
309	31	32	46,XX,t(3;18)(p25;q21)	7	4	3	0	0	0
310	35	34	46,XY,t(2;3)(q21;q25)	7	4	3	0	0	0
311	29	32	46,XY,t(6;22)(p12;q11.2)	7	4	3	0	0	0
312	30	31	46,XX,t(2;5)(p21;q31.1)	7	4	3	0	0	0
313	29	32	46,XY,t(8;13)(q11;q11)	7	4	3	0	0	0
314	24	35	46,XX,t(5;12)(q33;q24)	7	4	3	0	0	0
315	36	36	46,XY,t(6;8)(q21;q24)	6	2	3	0	0	1
316	30	32	46,XX,t(7;18)(q11.2;p11.2)	6	2	3	0	0	1
317	27	28	46,XY,t(11;21)(p13;q22)	6	2	3	0	0	1
318	28	29	46,XY,t(8;14)(p21;q13)	6	2	3	0	0	1
319	31	32	46,XY,t(8;20)(p11;q13)	6	2	3	0	0	1
320	34	34	46,XY,t(6;14)(p24;q24)	6	2	3	0	0	1
321	32	36	46,XY,t(6;20)(p21;q13)	3	1	0	0	0	2
322	30	28	46,XX,t(2;3)(q14;q27)	3	1	0	0	0	2
323	29	31	46,XY,t(1;8)(q44;p12)	3	1	0	0	0	2
324	38	38	46,XY,t(9;13)(p22;q14)	4	0	0	4	0	0
325	29	30	46,XX,t(7;12)(q32;q15)	4	0	0	4	0	0
326	27	32	46,XY,t(3;21)(p23;q21)	4	0	0	4	0	0
327	29	27	46,XY,t(3;10)(q21;q24)	4	0	0	4	0	0
328	28	36	46,XX,t(3;7)(p13;p11)	20	8	7	2	2	1
329	31	31	46,XY,t(11;22)(q23;q11)	20	8	7	2	2	1
330	36	33	46,XX,t(3;22)(q21;q13)	20	8	7	2	2	1
331	36	35	46,XX,t(9;21)(q22;q22)	20	8	7	2	2	1
332	25	25	46,XY,t(6;9)(q25;q22)	20	8	7	2	2	1
333	26	32	46,XX,t(11;22)(q23;q11)	20	8	7	2	2	1
334	29	30	46,XY,t(3;10)(q27;q22)	20	8	7	2	2	1
335	33	38	46,XY,t(1;19)(p34;q13)	20	8	7	2	2	1
336	30	31	46,XX,t(9;13)(q32;q32)	20	8	7	2	2	1
337	23	30	46,XX,t(4;15)(q21;q15)	20	8	7	2	2	1
338	27	29	46,XX,t(15;18)(p11;q11)	20	8	7	2	2	1
339	34	33	46,XX,t(7;14)(q11;q13)	20	8	7	2	2	1
340	33	44	46,XY,t(3;4)(q27;q31)	20	8	7	2	2	1
341	29	31	46,XY,(4;15)(p14;q26.1)	20	8	7	2	2	1
342	39	40	46,XY,t(1;7)(q32;q32)	20	8	7	2	2	1
343	39	39	46,XX,t(3;13)(q21;q22)	20	8	7	2	2	1
344	31	35	46,XX,t(11;17)(q21;p13)	20	8	7	2	2	1
345	28	30	46,XX,t(4;13)(q21;q22)	20	8	7	2	2	1
346	27	28	46,XX,t(13;17)(q14;p13)	20	8	7	2	2	1
347	30	31	46,XX,t(8;21)(q22;q22)	20	8	7	2	2	1
348	30	29	46,XX,t(11;14)(q25;q13)	2	1	0	0	1	0
349	34	35	46,XX,t(16;21)(p11.2;q22)	2	1	0	0	1	0
350	35	32	46,XX,t(1;18)(q44;q21)	8	3	2	3	0	0
351	24	27	46,XY,t(8;14)(q22;q22)	8	3	2	3	0	0
352	38	39	46,XY,t(5;13)(q13;p11)	8	3	2	3	0	0
353	28	28	46,XX,t(4;17)(q32;q21)	8	3	2	3	0	0
354	32	34	46,XY,t(17;20)(q22;q12)	8	3	2	3	0	0
355	34	39	46,XY,t(5;13)(q33;q12)	8	3	2	3	0	0
356	28	29	46,XY,t(10;18)(q26;q11)	8	3	2	3	0	0
357	31	39	46,XX,t(5;13)(q33;q14)	8	3	2	3	0	0
358	32	34	46,XY,t(3;4)(q21;q21)	5	1	3	0	0	1
359	27	28	46,XX,t(2;13)(p13;q12)	5	1	3	0	0	1
360	32	49	46,XX,t(3;7)(p13;q32)	5	1	3	0	0	1
361	26	31	46,XY,t(3;14)(q21;p11)	5	1	3	0	0	1
362	24	25	46,XY,t(12;13)(q22;q32)	5	1	3	0	0	1
363	34	37	46,XY,t(11;22)(q23;q11)	3	2	0	0	0	1
364	34	35	46,XY,t(7;22)(q11.2;q13)	3	2	0	0	0	1
365	30	31	46,XY,t(2;8)(q23;q22)	3	2	0	0	0	1
366	29	31	46,XX,t(7;12)(q32;q15)	4	3	1	0	0	0
367	33	33	46,XX,t(1;2)(p32;q21)	4	3	1	0	0	0
368	35	34	46,XY,t(2;3)(q21;q25)	4	3	1	0	0	0
369	29	31	46,XX,t(13;21)(q14;q11.2)	4	3	1	0	0	0
370	33	30	46,XX,t(11;18)(q13;q11)	5	2	3	0	0	0
371	43	30	46,XX,t(7;9)(q36;p13)	5	2	3	0	0	0
372	25	24	46,XY,(16;19)(q13;q13)	5	2	3	0	0	0
373	26	26	46,XY,t(1;21)(p32;q22)	5	2	3	0	0	0
374	34	35	46,XX,t(10;22)(q22;q11)	5	2	3	0	0	0
375	28	26	46,XX,t(14;21)(q22;q21)	1	1	0	0	0	0
376	26	26	46,XY,t(3;12)(q12;q24)	3	2	1	0	0	0
377	32	30	46,XY,t(2;21)(p23;q22)	3	2	1	0	0	0
378	33	26	46,XY,t(16;22)(p13;q13)	3	2	1	0	0	0
379	28	29	46,XX,t(13;20)(q31;q12)	10	1	5	1	1	2
380	29	34	46,XY,t(16;19)(q22;q13)	10	1	5	1	1	2
381	28	29	46,XX,t(2;15)(q21;q15)	10	1	5	1	1	2
382	34	41	46,XY,t(1;2)(q21;q32)	10	1	5	1	1	2
383	31	32	46,XX,t(1;13)(p22;q21)	10	1	5	1	1	2
384	27	30	46,XX,t(18;22)(q21;q13)	10	1	5	1	1	2
385	26	25	46,XX,t(1;13)(q41;q32)	10	1	5	1	1	2
386	30	34	46,XX,t(2;14)(q21;q24)	10	1	5	1	1	2
387	29	33	46,XX,t(6;14)(p23;q24)	10	1	5	1	1	2
388	33	33	46,XX,t(4;9)(q23;q22)	10	1	5	1	1	2
389	30	31	46,XX,t(7;13)(p13;q14)	3	1	2	0	0	0
390	34	38	46,XX,t(2;8)(p23;q24)	3	1	2	0	0	0
391	32	34	46,XX,t(1;8)(p36;p21)	3	1	2	0	0	0
392	34	35	46,XX,t(10;12)(q12;q13)	1	0	1	0	0	0
393	33	32	46,XX,t(5;7)(p13;p11)	1	0	0	0	0	1
394	30	31	46,XX,t(8;21)(q22;q22)	9	2	3	0	1	3
395	34	33	46,XX,t(7;14)(q11;q13)	9	2	3	0	1	3
396	31	35	46,XY,t(11;22)(q25;q13)	9	2	3	0	1	3
397	25	27	46,XY,t(9;17)(q32;q25)	9	2	3	0	1	3
398	31	32	46,XY,t(1;17)(p36.1;p13)	9	2	3	0	1	3
399	30	31	46,XX,t(1;5)(p13;q13)	9	2	3	0	1	3
400	35	32	46,XX,t(1;18)(q44;q21)	9	2	3	0	1	3
401	27	28	46,XY,t(15;17)(p11;p11)	9	2	3	0	1	3
402	39	41	46,XY,t(11;22)(q23;q11)	9	2	3	0	1	3
403	27	26	46,XX,t(2;7)(q35;q11)	4	2	0	0	0	2
404	24	32	46,XY,t(7;8)(q32;q24)	4	2	0	0	0	2
405	32	37	46,XY,t(4;15)(q25;q26)	4	2	0	0	0	2
406	29	29	46,XX,t(7;13)(q32;q22)	4	2	0	0	0	2
407	35	34	46,XY,t(7;19)(p10;q10)	3	1	1	1	0	0
408	28	31	46,XX,19h+,t(11;22)(q23;q11.2)	3	1	1	1	0	0
409	37	41	46,XY,t(9;18)(p13;q23)	3	1	1	1	0	0
410	32	33	46,XY,t(7;14)(p15;q11)	4	2	2	0	0	0
411	37	35	46,XY,t(14;19)(p11;p11)	4	2	2	0	0	0
412	34	36	46,XX,t(11;22)(q23;q11)	4	2	2	0	0	0
413	34	33	46,XY,t(11;22)(q23;q11.2)	4	2	2	0	0	0
414	32	33	46,XY,t(6;11)(q13;p11)	7	4	1	0	0	2
415	26	30	46,XX,t(13;15)(q21;q26)	7	4	1	0	0	2
416	34	40	46,XY,t(3;7)(q21;p22)	7	4	1	0	0	2
417	32	34	46,XX,t(7;20)(q11;q13)	7	4	1	0	0	2
418	32	39	46,XY,t(11;22)(q25;q13)	7	4	1	0	0	2
419	34	43	46,XY,t(3;11)(p13;p13)	7	4	1	0	0	2
420	30	35	46,XY,t(11;22)(q25;q13)	7	4	1	0	0	2
421	25	27	46,XX,t(1;6)(p36.1;q21)	3	2	0	0	1	0
422	33	33	46,XX,t(7;8)(p22;q13)	3	2	0	0	1	0
423	32	35	46,XY,t(3;4)(q21;p16)	3	2	0	0	1	0
424	34	43	46,XX,t(4;14)(q35;q31)	7	5	1	0	0	1
425	26	30	46,XX,t(4;6)(q26;p23)	7	5	1	0	0	1
426	31	32	46,XY,t(6;11)(q13;p11)	7	5	1	0	0	1
427	24	29	46,XX,t(6;20)(q23;q13)	7	5	1	0	0	1
428	28	29	46,XY,t(4;6)(q31;q25)	7	5	1	0	0	1
429	30	36	46,XX,t(1;5;10)(q42;q31;q22)	7	5	1	0	0	1
430	37	36	46,XY,t(15;20)(q22;q11)	7	5	1	0	0	1
431	28	29	46,XY,t(5;8)(p13;p23)	4	1	1	1	0	1
432	28	28	46,XX,t(4;17)(q32;q21)	4	1	1	1	0	1
433	32	34	46,XX,t(4;5)(q27;q31)	4	1	1	1	0	1
434	31	35	46,XY,t(1;2)(p31;p23)	4	1	1	1	0	1
435	40	31	46,XY,t(3;15)(q13;p11)	6	3	2	1	0	0
436	28	26	46,XX,t(8;13)(q11;q14)	6	3	2	1	0	0
437	34	34	46,XY,t(1;6)(q32;p25)	6	3	2	1	0	0
438	33	33	46,XY,t(11;13)(p15;q14)	6	3	2	1	0	0
439	28	30	46,XX,t(5;8)(p13;q24.1)	6	3	2	1	0	0
440	28	30	46,XX,t(5;15)(q33;q22)	6	3	2	1	0	0
441	26	24	46,XX,t(3;10)(q24;q26)	4	3	1	0	0	0
442	31	32	46,XX,t(7;13)(q11.2;q12)	4	3	1	0	0	0
443	36	42	46,XY,t(1;12)(p13;p13)	4	3	1	0	0	0
444	32	32	46,XY,t(2;7)(q37;p14)	4	3	1	0	0	0
445	30	33	46,XX,t(4;10)(q21;q23)	2	0	2	0	0	0
446	32	33	46,XY,t(3;14)(p25;q24)	2	0	2	0	0	0
447	31	36	46,XY,t(5;13)(q33;q12)	5	4	1	0	0	0
448	25	25	46,XX,t(7;19)(p10;p10)	5	4	1	0	0	0
449	29	29	46,XY,t(6;12)(q21;q21)	5	4	1	0	0	0
450	23	26	46,XX,t(8;14)(q21;q13)	5	4	1	0	0	0
451	37	38	46,XX,t(3;10)(q11;p11)	5	4	1	0	0	0
452	33	32	46,XX,t(4;8)(q31;p21)	4	1	3	0	0	0
453	24	25	46,XY,t(12;13)(q22;q32)	4	1	3	0	0	0
454	30	28	46,XX,t(15;19)(q21;p13)	4	1	3	0	0	0
455	31	30	46,XY,(7;20)(p13;p11.2)	4	1	3	0	0	0
456	27	32	46,XX,t(10;18)(q22;p11)	5	2	1	0	0	2
457	28	30	46,XX,t(1;22)(p36;q11)	5	2	1	0	0	2
458	33	32	46,XX,t(5;10)(q15;q24)	5	2	1	0	0	2
459	25	26	46,XY,t(4;9)(q21;q22)	5	2	1	0	0	2
460	23	26	46,XX,t(1;5)(q21;p15)	5	2	1	0	0	2
461	26	25	46,XY,t(16;17)(p13;q21)	4	3	0	1	0	0
462	28	29	46,XY,t(11;13)(q13;q34)	4	3	0	1	0	0
463	32	36	46,XX,t(5;6)(p13;q12)	2	2	0	0	0	0
464	31	32	46,XY,t(3;20)(q21;p13)	2	2	0	0	0	0
465	28	29	46,XY,t(1;3)(q44;p25)	4	4	0	0	0	0
466	30	26	46,XX,t(13;20)(q14;p11.2)	4	4	0	0	0	0
467	25	31	46,XX,t(12;22)(q13;q13)	2	1	1	0	0	0
468	32	31	46,XX,t(1;8)(p36;q21)	2	1	1	0	0	0
469	37	36	46,XY,t(14;19)(p11;p11)	1	1	0	0	0	0
470	33	32	46,XX,t(4;8)(q31;q13)	2	1	1	0	0	0
471	40	37	46,XY,t(3;15)(q22;p10)	2	1	1	0	0	0
472	25	30	46,XX,t(1;6)(q32;q25)	1	0	1	0	0	0
473	29	30	46,XY,t(5;7)(p15;p22)	3	0	3	0	0	0
474	26	27	46,XY,t(12;22)(q13;q13)	3	0	3	0	0	0
475	35	44	46,XX,t(1;17)(p36;p11)	3	0	3	0	0	0
476	35	43	46,XX,t(6;10)(q21;q23)	3	2	1	0	0	0
477	28	28	46,XY,t(10;19)(q22;q13.1)	3	2	1	0	0	0
478	32	33	46,XY,t(3;4)(q21;p14)	3	2	1	0	0	0
479	28	35	46,XY,t(6;12)(p21.3;q24.1)	1	0	0	1	0	0
480	26	30	46,XY,t(2;7)(q23;p15)	4	4	0	0	0	0
481	31	37	46,XX,t(5;14)(q15;q24)	4	4	0	0	0	0
482	33	34	46,XY,t(18;21)(q22;q22)	4	2	2	0	0	0
483	24	26	46,XX,t(5;6)(p11;q11)	4	2	2	0	0	0
484	33	33	46,XY,t(8;10)(q24;q10)	4	2	2	0	0	0
485	27	27	46,XX,t(1;9)(p31;p13)	4	2	2	0	0	0
486	29	31	46,XY,t(7;16)(q11.2;q11.2)	5	0	1	4	0	0
487	28	28	46,XX,t(2;8)(p21;q24)	5	0	1	4	0	0
488	27	29	46,XY,t(9;14)(p11;q11)	5	0	1	4	0	0
489	39	41	46,XY,t(1;7)(q32;q32)	5	0	1	4	0	0
490	28	28	46,XX,t(1;10)(p31;p15)	5	0	1	4	0	0
491	35	35	46,XX,t(3;22)(p21;q13)	7	3	3	0	1	0
492	29	29	46,XY,t(8;9)(p21;q22)	7	3	3	0	1	0
493	28	30	46,XY,t(3;9)(q21;q32)	7	3	3	0	1	0
494	25	27	46,XY,t(15;18)(q15;q21)	7	3	3	0	1	0
495	30	33	46,XY,t(11;22)(q25;q13)	7	3	3	0	1	0
496	32	34	46,XY,t(11;22)(q23;q11)	7	3	3	0	1	0
497	23	33	46,XY,t(1;2)(p13;p13)	7	3	3	0	1	0
498	30	31	46,XX,t(11;22)(q23;q11)	8	8	0	0	0	0
499	26	28	46,XX,t(9;12)(p24;q24)	8	8	0	0	0	0
500	35	43	46,XX,t(8;16)(q22.3;q22)	8	8	0	0	0	0
501	29	35	46,XX,t(12;15)(q21;q15)	8	8	0	0	0	0
502	33	34	46,XX,t(7;10)(q22;q22)	8	8	0	0	0	0
503	27	29	46,XX,t(3;5)(q25;p15)	8	8	0	0	0	0
504	30	29	46,XX,t(6;11)(p13;q11.2)	8	8	0	0	0	0
505	32	34	46,XY,t(9;16)(p24;p11)	8	8	0	0	0	0
506	31	33	46,XX,t(16;17)(p12;q12)	5	2	1	1	0	1
507	32	32	46,XX,t(1;13)(p22;q21)	5	2	1	1	0	1
508	33	37	46,XX,t(1;3)(q21;p21)	5	2	1	1	0	1
509	26	30	46,XY,t(3;22)(q21;q11.2)	5	2	1	1	0	1
510	23	28	46,XX,t(8;14)(q24;q24)	5	2	1	1	0	1
511	37	41	46,XY,der(13;14)(q10;q10)	2	1	1	0	0	0
512	30	41	46,XX,t(7;13)(q22;p11)	2	1	1	0	0	0
513	24	34	46,XX,t(2;18)(q13;q21)	5	2	1	2	0	0
514	25	28	46,XX,t(1;4)(q12;p16)	5	2	1	2	0	0
515	30	32	46,XX,t(4;10)(q21;q23)	5	2	1	2	0	0
516	29	29	46,XX,t(4;6)(q25;p21)	5	2	1	2	0	0
517	24	25	46,XX,t(3;8)(p10;q10)	5	2	1	2	0	0
518	29	37	46,XY,t(4;5)(q27;q34)	6	2	1	2	0	1
519	28	42	46,XY,t(7;21)(q12;q11)	6	2	1	2	0	1
520	30	37	46,XY,t(4;5)(q27;q33)	6	2	1	2	0	1
521	28	28	46,XX,t(6;7)(p10;p10)	6	2	1	2	0	1
522	34	32	46,XY,t(6;7)(q23;q36)	6	2	1	2	0	1
523	22	22	46,XX,t(5;10)(p15;q23)	6	2	1	2	0	1
524	29	28	46,XY,t(1;7)(q23.1;p15.1)	3	2	1	0	0	0
525	34	36	46,XX,t(3;7)(p25;p15)	3	2	1	0	0	0
526	33	40	46,XY,t(4;5)(q35;q23)	3	2	1	0	0	0
527	28	29	46,XX,t(13;20)(q31;q12)	6	3	1	0	1	1
528	30	30	46,XX,t(11;14)(qter;q13)	6	3	1	0	1	1
529	29	34	46,XX,t(6;18)(q13;q21)	6	3	1	0	1	1
530	32	47	46,XX,t(2;13)(q24;q34)	6	3	1	0	1	1
531	29	31	46,XX,t(1;22)(p36;q11)	6	3	1	0	1	1
532	28	31	46,XX,t(3;13)(q21;q32)	6	3	1	0	1	1
533	34	33	46,XY,t(6;8)(q21;q24.1)	1	1	0	0	0	0
534	32	33	46,XX,t(13;19)(q22;q13)	4	4	0	0	0	0
535	37	35	46,XY,t(14;19)(p11;p11)	4	4	0	0	0	0
536	30	30	46,XX,t(11;22)(q24;q12)	4	4	0	0	0	0
537	32	36	46,XX,t(2;8)(q31;q24)	4	4	0	0	0	0
538	24	35	46,XX,t(5;12)(q33;q24)	6	1	4	1	0	0
539	32	38	46,XY,t(11;22)(q25;q13)	6	1	4	1	0	0
540	30	34	46,XX,t(13;20)(q14;p11)	6	1	4	1	0	0
541	29	32	46,XX,t(7;9)(q36;p13)	6	1	4	1	0	0
542	33	38	46,XY,t(7;12)(p22;q13)	2	0	1	1	0	0
543	38	37	46,XY,t(15;20)(q22;q11)	2	0	1	1	0	0
544	30	34	46,XX,t(3;7)(p13;p13)	1	0	0	1	0	0
545	34	35	46,XX,t(1;13)(p35;q14)	5	0	3	2	0	0
546	33	25	46,XY,t(4;10)(q21;q26)	5	0	3	2	0	0
547	26	26	46,XX,t(7;19)(p10;p10)	5	0	3	2	0	0
548	36	40	46,XX,t(9;22)(q22;q11)	5	0	3	2	0	0
549	35	38	46,XX,t(3;10)(p21;q11.2)	5	0	3	2	0	0
550	34	37	46,XX,t(6;9)(q27;p11)	2	1	1	0	0	0
551	33	32	46,XX,t(4;8)(q31;p21)	2	1	1	0	0	0
552	28	36	46,XY,t(12;14)(q24;q32)	3	1	1	1	0	0
553	40	39	46,XX,t(3;4)(p13;q31)	3	1	1	1	0	0
554	32	45	46,XX,t(4;14)(q27;q22)	3	1	1	1	0	0
555	30	30	46,XX,t(3;18)(q25;q21)	4	4	0	0	0	0
556	33	33	46,XY,t(10;11)(p11;p13)	4	4	0	0	0	0
557	24	27	46,XX,t(2;6)(p13;q25)	4	4	0	0	0	0
558	29	30	46,XY,t(13;22)(q13;q11)	4	4	0	0	0	0
559	23	29	46,XY,t(2;8)(p11;q13)	11	5	2	2	1	1
560	32	33	46,XY,t(1;5)(q21;q35)	11	5	2	2	1	1
561	30	31	46,XX,t(2;15)(q21;p12)	11	5	2	2	1	1
562	29	28	46,XY,t(7;17)(p13;q21)	11	5	2	2	1	1
563	33	35	46,XY,t(3;11)(q13;p13)	11	5	2	2	1	1
564	38	43	46,XX,t(3;6)(p21.3;q24)	11	5	2	2	1	1
565	27	28	46,XX,t(2;18)(q22;q22)	11	5	2	2	1	1
566	32	38	46,XY,t(17;19)(q11;p13)	11	5	2	2	1	1
567	31	35	46,XX,t(3;13)(q25;q34)	11	5	2	2	1	1
568	30	34	46,XY,t(5;15)(q33;q15)	11	5	2	2	1	1
569	30	34	46,XX,t(10;13)(p13;q32)	11	5	2	2	1	1
570	23	26	46,XX,t(1;15)(p36;q22)	3	0	2	1	0	0
571	30	30	46,XY,t(11;22)(q24;q12)	3	0	2	1	0	0
572	26	26	46,XX,t(4;5)(q12;p13)	3	0	2	1	0	0
573	25	26	46,XYqh+,t(2;11)(p11;p13)	4	3	0	1	0	0
574	43	43	46,XX,t(4;9)(p14;q22)	4	3	0	1	0	0
575	28	27	46,XY,t(15;18)(q15;p11)	4	3	0	1	0	0
576	22	33	46,XX,t(12;18)(q24;q21)	4	3	0	1	0	0
577	30	37	46,XY,t(1;5)(p32;q34)	1	1	0	0	0	0
578	28	33	46,XY,t(3;10)(q27;q22)	1	1	0	0	0	0
579	29	31	46,XX,t(8;10)(p23;p15)	2	1	0	0	0	1
580	29	31	46,XX,t(5;7)(p15;q11.2)	2	1	0	0	0	1
581	30	35	46,XX,t(4;6)(q13;q23)	3	1	2	0	0	0
582	31	33	46,XX,t(7;8)(p22;p21.1)	3	1	2	0	0	0
583	36	39	46,XX,t(4;15)(p15;q15)	3	1	2	0	0	0
584	33	33	46,XX,t(3;8)(q12;p11.2)	3	3	0	0	0	0
585	38	39	46,XY,t(2;17)(p10;q10)	3	3	0	0	0	0
586	33	41	46,XX,t(3;22)(p21;q11)	3	3	0	0	0	0
587	32	34	46,XX,t(1;20)(q25;q13.1)	7	1	4	1	0	1
588	29	29	46,XX,t(5;9)(q31;q31)	7	1	4	1	0	1
589	28	25	46,XX,t(2;7)(q14;q11)	7	1	4	1	0	1
590	28	31	46,XX,t(3;8)(p23;q24.2)	7	1	4	1	0	1
591	27	29	46,XX,t(3;14)(q23;q13)	7	1	4	1	0	1
592	31	32	46,XX,t(3;10)(p11;q26)	7	1	4	1	0	1
593	42	44	46,XX,t(6;21)(p21;q11.2)	7	1	4	1	0	1
594	33	34	46,XY,t(8;9)(p23;q22)	5	2	0	1	0	2
595	40	34	46,XY,t(8;9)(p23;q22)	5	2	0	1	0	2
596	24	29	46,XX,t(3;14)(q21;q11)	5	2	0	1	0	2
597	28	29	46,XY,t(6;7)(q26;q32)	5	2	0	1	0	2
598	25	26	46,XX,t(4;6)(q21;q23)	5	2	0	1	0	2
599	28	32	46,XY,t(6;14)(p21;q24)	4	2	0	1	0	1
600	32	34	46,XY,t(8;14)(p22;q12)	4	2	0	1	0	1
601	27	28	46,XX,t(1;3)(q21;p13)	4	2	0	1	0	1
602	34	35	46,XY,t(1;6)(p13;q21)	4	2	0	1	0	1
603	24	26	46,X,t(5;9)(q13;q32)	8	8	0	0	0	0
604	33	35	46,XY,t(8;13)(p11.2;q22)	8	8	0	0	0	0
605	30	37	46,XY,t(4;5)(q31;q35)	8	8	0	0	0	0
606	33	33	46,XX,t(4;8)(q31;q13)	8	8	0	0	0	0
607	22	22	46,XX,t(5;10)(p15;q23)	8	8	0	0	0	0
608	29	34	46,XX,t(1;3)(p13;q13)	8	8	0	0	0	0
609	33	34	46,XX,t(15;20)(q13;q11)	8	8	0	0	0	0
610	29	30	46,XX,t(7;16)(q32;p13.2)	8	8	0	0	0	0
611	29	29	46,XY,t(5;7)(q31;q21)	5	2	3	0	0	0
612	30	30	46,XX,t(5;7)(p11;p11)	5	2	3	0	0	0
613	30	31	46,XX,der(13;14)(q10;q10)	5	2	3	0	0	0
614	33	36	46,XY,t(4;17)(q33;q23)	5	2	3	0	0	0
615	34	35	46,XY,t(3;11)(q13;p13)	5	2	3	0	0	0
616	31	31	46,XX,t(1;17)(p10;q10)	6	1	0	4	0	1
617	36	36	46,XX,t(10;16)(q26;p12)	6	1	0	4	0	1
618	33	34	46,XX,t(7;10)(q22;q22)	6	1	0	4	0	1
619	28	34	46,XX,t(5;7)(p12;p13)	6	1	0	4	0	1
620	29	29	46,XY,t(11;13)(q13;q34)	6	1	0	4	0	1
621	25	27	46,XY,t(15;18)(q15;q21)	6	1	0	4	0	1
622	28	28	46,XX,t(1;18)(p13;p11)	4	4	0	0	0	0
623	28	29	46,XY,t(3;7)(q27;q22)	4	4	0	0	0	0
624	43	35	46,XY,t(2;9)(q11;q22)	4	4	0	0	0	0
625	42	43	46,XX,t(5;13)(p15;q14)	4	4	0	0	0	0
626	26	27	46,XX,t(8;13)(p21;q14)	6	1	2	1	2	0
627	31	31	46,XX,t(3;4)(p13.1;p14)	6	1	2	1	2	0
628	28	26	46,XX,t(13;14)(q21;q32)	6	1	2	1	2	0
629	26	28	46,XX,t(5;18)(q22;q21.1)	6	1	2	1	2	0
630	39	48	46,XX,t(12;13)(q13.1;q12.3)	6	1	2	1	2	0
631	31	30	46,XY,t(16;21)(p11;q11)	6	1	2	1	2	0
632	34	33	46,XY,t(11;22)(q23;q11)	11	3	5	2	0	1
633	31	31	46,XX,t(13;19)(q13;q13.4)	11	3	5	2	0	1
634	42	44	46,XY,t(2;6)(q35;q23)	11	3	5	2	0	1
635	25	31	46,XY,t(2;5)(q13;q33)	11	3	5	2	0	1
636	27	29	46,XX,t(1;18)(q32;q21)	11	3	5	2	0	1
637	30	33	46,XY,t(4;7)(q27;q32)	11	3	5	2	0	1
638	33	37	46,XY,t(2;12)(q35;q13)	11	3	5	2	0	1
639	34	35	46,XX,t(3;13)(p24;q13)	11	3	5	2	0	1
640	31	32	46,XX,t(8;21)(q22;q22)	11	3	5	2	0	1
641	34	35	46,XY,t(1;6)(p13;q21)	11	3	5	2	0	1
642	33	33	46,XX,t(4;10)(p14;q22)	11	3	5	2	0	1
643	29	32	46,XX,t(3;6)(q26.2;q13)	1	1	0	0	0	0
644	33	43	46,XY,t(3;5)(p26;q31)	8	2	5	0	0	1
645	30	34	46,XX,t(10;13)(p13;q32)	8	2	5	0	0	1
646	31	36	46,XX,t(3;13)(q25;q34)	8	2	5	0	0	1
647	27	28	46,XX,t(2;3)(p11;q13)	8	2	5	0	0	1
648	23	29	46,XX,t(1;8)(q32;q22)	8	2	5	0	0	1
649	33	47	46,XX,t(2;13)(q24;q34)	8	2	5	0	0	1
650	32	35	46,XY,t(1;10)(q25;q24)	8	2	5	0	0	1
651	33	34	46,XX,t(5;12)(q11.2-q23)	8	2	5	0	0	1
652	30	29	46,XY,t(11;18)(p15;q23)	8	7	1	0	0	0
653	39	42	46,XX,t(1;17)(q42;q23)	8	7	1	0	0	0
654	26	33	46,XY,t(2;14)(q13;q22)	8	7	1	0	0	0
655	23	28	46,XX,t(4;8)(p15.2;p11.2)	8	7	1	0	0	0
656	28	35	46,XX,t(8;14)(q24;q31)	8	7	1	0	0	0
657	28	33	46,XY,t(5;6)(p15;q23)	8	7	1	0	0	0
658	29	38	46,XY,t(1;10)(p22;p15)	8	7	1	0	0	0
659	33	29	46,XX,t(5;10)(q11.1;q24)	8	7	1	0	0	0
660	24	27	46,XX,t(7;15)(p13;q26)	6	1	4	1	0	0
661	36	36	46,XY,t(5;10)(q35;q24)	6	1	4	1	0	0
662	25	39	46,XY,t(4;14)(q25;p12)	7	1	5	1	0	0
663	32	32	46,XY,t(5;13)(q33;q12)	7	1	5	1	0	0
664	31	38	46,XX,t(1;4)(q25;q25)	7	1	5	1	0	0
665	32	35	46,XX,t(11;13)(p13;q14.1)	7	1	5	1	0	0
666	29	45	46,XX,t(10;12)(p13;p13)	7	1	5	1	0	0
667	41	40	46,XY,t(7;21)(q32;q21)	5	2	1	0	1	1
668	30	32	46,XX,t(5;6)(q23;q21)	5	2	1	0	1	1
669	33	32	46,XX,t(6;8)(p23;q22)	5	2	1	0	1	1
670	24	29	46,XX,t(1;4)(q32;q28)	5	2	1	0	1	1
671	25	26	46,XY,t(10;22)(p11;p13)	5	2	1	0	1	1
672	26	26	46,XX,t(5;13)(q31;q22)	7	1	5	1	0	0
673	25	28	46,XY,t(11;12)(q21;q13)	7	1	5	1	0	0
674	24	28	46,XY,t(5;6)(q21;q13)	12	2	9	1	0	0
675	43	35	46,XY,t(2;9)(q11;q22)	12	2	9	1	0	0
676	31	29	46,XY,t(3;14)(q27;q11)	5	1	2	0	1	1
677	27	33	46,XY,t(7;13)(p15;q34)	5	1	2	0	1	1
678	28	28	46,XY,t(9;21)(q34;q22)	5	1	2	0	1	1
679	29	42	46,XX,t(1;8)(q42;q22)	5	1	2	0	1	1
680	30	30	46,XX,t(1;16)(q21;p11.1)	5	1	2	0	1	1
681	31	28	46,XY,t(4;10)(q21;q26)	3	0	1	1	1	0
682	25	26	46,XY,t(13;17)(q14;p11)	3	0	1	1	1	0
683	25	27	46,XX,t(5;6)(p11;q11)	3	0	1	1	1	0
684	41	46	46,XY,t(19;21)(p13.1;q11.2)	1	0	0	0	1	0
685	29	32	46,XX,t(15;17)(p10;q10)	3	0	2	0	1	0
686	31	34	46,XY,t(7;11)(p22;p15)	3	0	2	0	1	0
687	29	29	46,XX,t(4;11)(q21.1;p15.1)	3	0	2	0	1	0
688	25	28	46,XX,t(3;15)(q26;q15)	2	1	1	0	0	0
689	26	27	46,XY,t(5;20)(q32;q13)	2	1	1	0	0	0
690	34	39	46,XY,t(4;9)(p16;q34)	12	2	9	1	0	0
691	30	32	46,XY,t(3;5)(q27;q11)	12	2	9	1	0	0
692	40	34	46,XY,t(8;9)(p23;q22)	12	2	9	1	0	0
693	27	29	46,XY,t(1;4)(q11;p16)	12	2	9	1	0	0
694	43	43	46,XX,t(5;13)(p13;q12)	4	3	1	0	0	0
695	24	26	46,XY,t(9;18)(p13;p11)	4	3	1	0	0	0
696	23	27	46,XY,t(11;22)(q23.3-q11.2)	4	3	1	0	0	0
697	28	28	46,XX,t(7;17)(q22;q23)	4	3	1	0	0	0
698	32	34	46,XY,t(3;4)(q21;p14)	1	1	0	0	0	0
699	36	41	46,XX,t(6;15)(q21;q15)	10	7	3	0	0	0
700	32	34	46,XX,t(11;16)(p10;q10)	10	7	3	0	0	0
701	30	30	46,XY,t(8;19)(p22;p12)	10	7	3	0	0	0
702	29	28	46,XY,t(7;8)(q32;q24.1)	10	7	3	0	0	0
703	30	32	46,XX,t(6;17)(p10;q10)	10	7	3	0	0	0
704	32	33	46,XY,t(1;12)(q21;q22)	10	7	3	0	0	0
705	30	42	46,XX,t(2;6)(q31;q23)	10	7	3	0	0	0
706	39	42	46,XX,t(4;17)(p10;p10)	10	7	3	0	0	0
707	28	28	46,XY,t(6;15)(q22;q21)	10	7	3	0	0	0
708	25	22	46,XX,t(1;2)(p36;p11)	10	7	3	0	0	0
709	42	39	46,XY,t(9;15)(p22;q24)	3	0	1	1	1	0
710	29	29	46,XX,t(4;17)(q32;q21)	3	0	1	1	1	0
711	36	36	46,XX,t(11;18)(q13;q11)	3	0	1	1	1	0
712	26	30	46,XY,t(2;12)(p23;q13)	3	0	1	2	0	0
713	31	34	46,XX,t(5;11)(q14;p10)	3	0	1	2	0	0
714	26	27	46,XY,t(3;10)(q25;p15)	3	0	1	2	0	0
715	31	37	46,XY,t(6;7)(q27;q32)	9	2	1	2	2	2
716	37	40	46,XX,t(5;13)(q22;q32)	9	2	1	2	2	2
717	31	30	46,XY,t(7;11)(p13;p15)	9	2	1	2	2	2
718	32	34	46,XX,t(5;11)(q14;p10)	9	2	1	2	2	2
719	25	25	46,XY,t(2;11)(q35;p15)	9	2	1	2	2	2
720	27	26	46,XY,t(8;13)(p22q12)	9	2	1	2	2	2
721	28	28	46,XX,t(4;5)(p14;q11)	9	2	1	2	2	2
722	25	31	46,XX,t(1;6)(p32;q25)	9	2	1	2	2	2
723	37	41	46,XY,t(3;13)(q26;q12)	9	2	1	2	2	2
724	27	31	46,XY,t(1;6)(p22;q15)	4	4	0	0	0	0
725	26	26	46,XX,t(1;21)(q31;p11)	4	4	0	0	0	0
726	34	36	46,XY,t(3;4)(q21;q21)	4	4	0	0	0	0
727	36	42	46,XX,t(7;13)(q22;p11)	4	4	0	0	0	0
728	27	32	46,XX,t(11;22)(q23;q11)	4	2	2	0	0	0
729	26	29	46,XY,t(6;21)(p21;q22)	4	2	2	0	0	0
730	35	41	46,XY,t(2;8)(q33;q13)	4	2	2	0	0	0
731	26	27	46,XX,t(7;9)(p13;q13)	4	2	2	0	0	0
732	27	31	46,XY,t(12;20)(p11;q13)	3	0	2	1	0	0
733	33	38	46,XY,t(8;16)(p21;q24.2)	3	0	2	1	0	0
734	26	31	46,XX,t(6;18)(q22.2;q21.1)	3	0	2	1	0	0
735	39	43	46,XX,t(1;17)(q42;q23)	3	3	0	0	0	0
736	31	28	46,XY,t(12;18)(q13;q23)	3	3	0	0	0	0
737	28	29	46,XX,t(6;11)(p21;p15)	3	3	0	0	0	0
738	34	34	46,XX,t(5;7)(p15.3;q34)	6	4	0	0	1	1
739	27	28	46,XX,t(1;6)(q42;p12)	6	4	0	0	1	1
740	37	42	46,XY,t(4;17)(q31;q23)	6	4	0	0	1	1
741	24	29	46,XX,t(10;12)(q24;q24)	6	4	0	0	1	1
742	26	26	46,XX,t(3;6)(p25;q21)	6	4	0	0	1	1
743	27	29	46,XY,t(18;20)(q12;p13)	6	4	0	0	1	1
744	31	34	46,XX,t(1;7)(p10;p10)	4	2	0	0	1	1
745	28	29	46,XX,t(6;11)(p21;p15)	4	2	0	0	1	1
746	35	34	46,XY,t(17;19)(p11;q13.4)	4	2	0	0	1	1
747	31	32	46,XY,t(11;18)(p13;q21)	4	2	0	0	1	1
748	36	38	46,XX,t(4;20)(q27;p11)	4	2	2	0	0	0
749	28	29	46,XX,t(17;22)(p10;q10)	4	2	2	0	0	0
750	28	29	46,XX,t(6;11)(p21;p15)	4	2	2	0	0	0
751	30	32	46,XY,t(7;15)(p15;q22)	4	2	2	0	0	0
752	31	31	46,XX,t(13;19)(q13;13.4)	2	0	1	0	0	1
753	33	34	46,XY,t(9;20)(p22;p13)	2	0	1	0	0	1
754	33	36	46,XX,t(5;18)(q22;p11)	1	1	0	0	0	0
755	43	39	46,XX,t(5;18)(q23;p11.2)	2	1	1	0	0	0
756	26	35	46,XY,t(10;18)(p15;p11)	2	1	1	0	0	0
757	29	33	46,XX,t(3;6)(q27;q13)	2	1	1	0	0	0
758	27	27	46,XY,t(1;2)(p22;q31)	2	1	1	0	0	0
759	35	41	46,XX,t(8;15)(p11;q22)	4	3	1	0	0	0
760	28	32	46,XX,t(1;4)(p22;q31)	4	3	1	0	0	0
761	31	30	46,XX,t(3;12)(q11;q11)	4	3	1	0	0	0
762	39	41	46,XX,t(4;16)(p16;p13)	4	3	1	0	0	0
763	26	28	46,XX,t(5;18)(q22;q21.1)	11	6	1	2	1	1
764	32	33	46,XY,t(2;5)(q21;p15)	11	6	1	2	1	1
765	32	32	46,XX,t(1;3)(p21;q21)	11	6	1	2	1	1
766	28	30	46,XX,t(2;4)(p23;q31.3)	11	6	1	2	1	1
767	35	36	46,XX,t(4;15)(q25;q15)	11	6	1	2	1	1
768	26	27	46,XY,t(2;17)(q11;p13)	11	6	1	2	1	1
769	30	30	46,XY,t(1;9)(q41;q22)	11	6	1	2	1	1
770	30	35	46,XX,t(7;12)(p15;q22)	11	6	1	2	1	1
771	33	37	46,XX,t(10;20)(q22;p11)	11	6	1	2	1	1
772	31	33	46,XX,t(2;15)(q37;q24)	11	6	1	2	1	1
773	33	40	46,XX,t(2;10)(q31;q11.2)	11	6	1	2	1	1
774	28	29	46,XY,t(2;4)(q35;q21)	5	3	0	2	0	0
775	28	30	46,XY,t(9;14)(p11;q11)	5	3	0	2	0	0
776	26	28	46,XX,t(3;5)(p24.2;q33)	5	3	0	2	0	0
777	26	28	46,XX,t(2;8)(p13;q22)	5	3	0	2	0	0
778	26	29	46,XY,t(11;20)(q15;p13)	5	3	0	2	0	0
779	29	42	46,XX,t(1;8)(q42;q22)	4	1	3	0	0	0
780	29	29	46,XX,t(3;5)(p13;q22)	4	1	3	0	0	0
781	25	30	46,XX,t(2;3)(p15;q27)	4	1	3	0	0	0
782	26	26	46,XY,t(8;20)(q13;q13)	4	1	3	0	0	0
783	27	27	46,XX,t(8;20)(q11.2;q11.2)	6	0	2	3	1	0
784	30	31	46,XX,t(8;21)(q12.1;q21)	6	0	2	3	1	0
785	30	37	46,XY,t(1;2)(p34;p13)	6	0	2	3	1	0
786	24	24	46,XX,t(12;18)(p11;q12)	6	0	2	3	1	0
787	37	43	46,XY,t(11;22)(q23;q11)	6	0	2	3	1	0
788	33	33	46,XX,t(3;11)(q13;p15)	6	0	2	3	1	0
789	34	34	46,XX,t(10;11)(q24;p15)	2	0	0	1	0	1
790	20	27	46,XX,t(1;11)(p22;p13)	2	0	0	1	0	1
791	30	32	46,XX,t(13;14)(q12;q32)	1	1	0	0	0	0
792	26	31	46,XX,t(15;18)(q15;q21.1)	12	2	9	1	0	0
793	23	24	46,XX,t(14;20)(q24;q11)	12	2	9	1	0	0
794	31	35	46,XY,t(4;7)(q31;p15)	12	2	9	1	0	0
795	25	24	46,XY,t(9;12)(q21;p13)	12	2	9	1	0	0
796	27	28	46,XX,t(7;13)(q11;q14)	12	2	9	1	0	0
797	36	38	46,XY,t(3;12)(q25;p13)	12	2	9	1	0	0
798	28	29	46,XY,t(2;13)(q21;q13)	4	1	2	0	0	1
799	29	35	46,XX,t(3;11)(q25.3;p15.1)	4	1	2	0	0	1
800	26	29	46,XX,t(5;22)(q11;q11)	3	2	1	0	0	0
801	31	35	46,XY,t(8;9)(p22;p21)	3	2	1	0	0	0
802	32	36	46,XY,t(16;22)(p13.1;q13.3)	3	2	1	0	0	0
803	30	32	46,XY,t(11;22)(q23;q11)	5	2	0	0	1	2
804	34	35	46,XX,t(3;13)(p24;q13)	5	2	0	0	1	2
805	30	29	46,XY,t(11;18)(p15;q23)	5	2	0	0	1	2
806	34	53	46,XY,t(2;8)(q23;q24)	5	2	0	0	1	2
807	29	36	46,XY,t(3;7)(p25;q32)	5	2	0	0	1	2
808	30	31	46,XX,t(7;16)(q32;p13.2)	4	1	0	0	1	2
809	30	30	46,XX,t(7;12)(q22;q13)	4	1	0	0	1	2
810	25	25	46,XX,t(11;15)(q15;q24)	4	1	0	0	1	2
811	36	36	46,XY,t(6;11)(p22;p15)	4	1	0	0	1	2
812	43	41	46,XY,t(3;14)(q29;q24)	4	3	1	0	0	0
813	37	40	46,XX,t(4;9)(q31;q13)	4	3	1	0	0	0
814	25	39	46,XY,t(4;14)(q25;p12)	4	3	1	0	0	0
815	36	25	46,XY,t(9;10)(p13;q23)	4	3	1	0	0	0
816	36	37	46,XY,t(6;11)(p22;p15)	2	1	0	1	0	0
817	28	28	46,XX,t(10;11)(q24;p15)	2	1	0	1	0	0
818	33	34	46,XY,t(19;20)(q13;p13)	1	0	1	0	0	0
819	37	35	46,XX,t(15;17)(q15;q23)	2	2	0	0	0	0
820	28	30	46,XX,t(7;16)(q31;q24)	2	2	0	0	0	0
821	38	38	46,XX,t(1;9)(q25;p24)	5	0	3	2	0	0
822	27	30	46,XY,t(1;2)(q43;p22)	5	0	3	2	0	0
823	28	30	46,XX,t(2;7)(q36;q32)	5	0	3	2	0	0
824	33	35	46,XX,t(5;12)(q11.2;q23)	5	0	3	2	0	0
825	32	44	46,XY,t(8;14)(q22;q32)	5	0	3	2	0	0
826	26	28	46,XY,t(3;10)(q25;p15)	9	3	6	0	0	0
827	33	32	46,XX,t(10;12)(q10;p12)	9	3	6	0	0	0
828	28	29	46,XY,t(4;16)(p14;q22)	9	3	6	0	0	0
829	33	36	46,XX,t(3;12)(p12;p12)	9	3	6	0	0	0
830	33	37	46,XX,t(2;8)(q31;q24)	9	3	6	0	0	0
831	38	38	46,XY,t(6;11)(p22;p15)	9	3	6	0	0	0
832	31	31	46,XX,t(10;11)(q24;p15)	9	3	6	0	0	0
833	29	30	46,XX,t(2;9)(q23;p22)	9	3	6	0	0	0
834	35	35	46,XY,t(4;10)(q27;q25.2)	9	3	6	0	0	0
835	32	30	46,XX,t(2;6)(q12;q13)	4	3	1	0	0	0
836	37	41	46,XY,t(3;13)(q26;q12)	4	3	1	0	0	0
837	31	32	46,XY,t(1;10)(p36;q24)	4	3	1	0	0	0
838	27	24	46,XX,t(1;5)(q42.2;q35.3)	4	3	1	0	0	0
839	29	29	46,XY,t(9;13)(p13;q14)	5	3	2	0	0	0
840	38	41	46,XX,t(2;18)(q23;q23)	5	3	2	0	0	0
841	33	31	46,XY,t(1;16)(q21;p13)	5	3	2	0	0	0
842	34	36	46,XX,t(1;10)(q32;p13)	5	3	2	0	0	0
843	44	41	46,XY,t(1;3)(q43;p21)	5	3	2	0	0	0
844	25	27	46,XY,t(13;17)(q14;p11)	4	2	1	0	1	0
845	21	27	46,XY,t(1;16)(p10;q10)	4	2	1	0	1	0
846	29	34	46,XY,t(10;19)(q11;q13)	4	2	1	0	1	0
847	44	51	46,XY,t(17;19)(q25;q13)	4	2	1	0	1	0
848	26	27	46,XY,t(7;10)(p15;q11)	3	0	3	0	0	0
849	27	29	46,XX,t(4;9)(q21;q32)	3	0	3	0	0	0
850	28	28	46,XX,t(1;11)(q42;p15)	3	0	3	0	0	0
851	26	27	46,XX,t(2;11)(q21;p13)	8	5	2	0	0	1
852	24	29	46,XY,t(2;16)(q32;q22)	8	5	2	0	0	1
853	29	29	46,XY,t(7;21)(q22;q22)	8	5	2	0	0	1
854	28	25	46,XY,t(11;22)(q23;q11.2)	8	5	2	0	0	1
855	34	31	46,XY,t(2;4)(p23;q21)	8	5	2	0	0	1
856	40	46	46,XY,t(11;14)(p13;q22)	8	5	2	0	0	1
857	29	45	46,XX,t(10;12)(p13;p13)	8	5	2	0	0	1
858	27	32	46,XY,(1;2)(q24;p25)	8	5	2	0	0	1
859	26	27	46.XY,t(9;15)(q13;q11.2)	1	0	0	0	1	0
860	37	37	46,XX,t(1;9)(q44;q22)	5	4	1	0	0	0
861	32	36	46,XX,t(4;13)(q27;q32)	5	4	1	0	0	0
862	26	34	46,XY,t(4;10)(q21;q26)	5	4	1	0	0	0
863	30	33	46,XX,t(15;18)(q21;q21)	5	4	1	0	0	0
864	33	36	46,XX,t(15;18)(q26.1;p11.3)	5	4	1	0	0	0
865	30	32	46,XY,t(4;18)(q33;p11)	4	3	0	0	0	1
866	36	38	46,XY,t(11;22)(q23;q11)	4	3	0	0	0	1
867	39	42	46,XX,t(4;17)(p10;p10)	4	3	0	0	0	1
868	36	37	46,XX,t(9;12)(q32;q22)	4	3	0	0	0	1
869	38	41	46,XY,t(9;18)(q22;p11)	2	1	0	0	0	1
870	26	44	46,XY,t(8;16)(q22.3;q22)	2	1	0	0	0	1
871	32	30	46,XX,t(6;14)(q16;q21)	4	1	3	0	0	0
872	34	33	46,XY,t(3;12)(q21;p13)	4	1	3	0	0	0
873	29	31	46,XX,t(3;16)(q23;q12)	4	1	3	0	0	0
874	28	32	46,XX,t(11;22)(q23;q13)	4	1	3	0	0	0
875	28	29	46,XY,t(1;10)(p22;p11)	6	2	3	0	0	1
876	33	32	46,XX,t(4;18)(p15;p11)	6	2	3	0	0	1
877	30	34	46,XY,t(7;15)(q11;q11)	6	2	3	0	0	1
878	28	28	46,XY,t(2;15)(q31;q15)	6	2	3	0	0	1
879	30	31	46,XY,t(7;12)(p15;q24.3)	6	2	3	0	0	1
880	30	32	46,XX,t(4;6)(q27;q15)	6	2	3	0	0	1
881	29	31	46,XX,t(5;7)(p15;q11.2)	1	1	0	0	0	0
882	24	27	46,XY,t(2;18)(q31;q21)	2	2	0	0	0	0
883	32	34	46,XY,t(4;9)(p14;q21)	2	2	0	0	0	0
884	25	28	46,XY,t(5;13)(q13;q14)	4	4	0	0	0	0
885	29	37	46,XX,t(3;7)(p13;p11)	4	4	0	0	0	0
886	34	33	46,XX,t(3;11)(q13;p15)	4	4	0	0	0	0
887	32	33	46,XY,t(2;5)(q32;q35)	4	4	0	0	0	0
888	34	35	46,XY,t(5;15)(q31;q24)	3	2	0	0	1	0
889	30	29	46,XY,t(11;12)(q21;q22)	3	2	0	0	1	0
890	34	32	46,XY,t(13;17)(q14;p13)	3	2	0	0	1	0
891	30	34	46,XX,t(12;19)(q13.1;q13.1)	2	1	0	1	0	0
892	28	27	46,XX,t(2;8)(q21;q21.2)	2	1	0	1	0	0
893	38	41	46,XX,t(2;7)(p21;q11)	2	0	2	0	0	0
894	30	35	46,XX,t(6;7)(q21;q23)	2	0	2	0	0	0
895	27	26	46,XY,t(4;7)(p16;q11)	5	1	1	0	0	3
896	27	26	46,XY,t(8;18)(q21;q21)	5	1	1	0	0	3
897	32	32	46,XY,t(9;12)(q32;q24)	5	1	1	0	0	3
898	25	30	46,XX,t(7;10)(p22;q24)	5	1	1	0	0	3
899	30	31	46,XX,t(17;22)(p10;q10)	5	1	1	0	0	3
900	33	33	46,XX,t(6;14)(q27;q32.31)	1	0	0	1	0	0
901	31	34	46,XX,t(6;10)(q25;q22)	4	2	2	0	0	0
902	31	27	46,XX,t(12;16)(p13;q12)	4	2	2	0	0	0
903	31	31	46,XX,t(6;8)(q21;p21)	4	2	2	0	0	0
904	33	35	46,XY,t(2;3)(q23;p21)	4	2	2	0	0	0
905	24	25	46,XX,t(10;12)(p13;q24)	2	0	0	0	0	2
906	27	24	46,XX,t(3;15)(q29;q22)	2	0	0	0	0	2
907	33	34	46,XX,t(15;20)(q13;q11)	4	2	2	0	0	0
908	32	36	46,XX,t(3;4)(p23;q31)	4	2	2	0	0	0
909	29	37	46,XX,t(10;16)(q25;p13)	4	2	2	0	0	0
910	29	29	46,XX,t(6;7)(q21;q21)	4	2	2	0	0	0
911	30	29	46,XY,t(9;10)(q11;p11)	4	1	0	0	1	2
912	33	38	46,XX,t(1;17)(p36;q21)	4	1	0	0	1	2
913	28	29	46,XY,t(13;16)(p11;p11)	4	1	0	0	1	2
914	29	31	46,XY,t(3;18)(p21;p11)	4	1	0	0	1	2
915	23	28	46,XX,t(11;18)(q23;p11)	1	1	0	0	0	0
916	35	33	46,XY,t(7;12)(q22;q24)	11	6	3	2	0	0
917	31	35	46,XX,t(1;7)(q42.3;q34)	11	6	3	2	0	0
918	33	35	46,XY,t(17;18)(q11;q23)	11	6	3	2	0	0
919	30	30	46,XY,t(1;22)(q44;q11)	11	6	3	2	0	0
920	33	34	46,XY,t(2;9)(q21;q13)	11	6	3	2	0	0
921	29	28	46,XX,t(2;8)(p22;q21)	11	6	3	2	0	0
922	26	30	46,XX,t(12;17)(q24;q23)	11	6	3	2	0	0
923	27	27	46,XX,t(4;6)(p15;q23)	11	6	3	2	0	0
924	29	30	46,XX,t(3;15)(q25;q26.1)	11	6	3	2	0	0
925	29	28	46,XX,t(3;8)(p25;q13)	11	6	3	2	0	0
926	30	31	46,XY,t(14;18)(q13;p11)	11	6	3	2	0	0
927	25	25	46,XX,t(12;15)(q13;q26)	3	2	1	0	0	0
928	29	27	46,XY,t(3;11)(p13;p15)	3	2	1	0	0	0
929	39	40	46,XY,t(6;11)(p21.1;p15.1)	3	2	1	0	0	0
930	30	31	46,XX,t(12;18)(q22;q21.1)	4	1	3	0	0	0
931	34	44	46,XY,t(11;22)(q23;q11)	4	1	3	0	0	0
932	26	29	46,XY,t(4;8)(q23;q22)	4	1	3	0	0	0
933	31	34	46,XX,t(4;5)(q35;q33)	4	1	3	0	0	0
934	39	45	46,XX,t(13;16)(q21;q13)	4	3	1	0	0	0
935	32	35	46,XY,t(2;12)(p13;q15)	4	3	1	0	0	0
936	41	38	46,XY,t(15;20)(q22;q11)	4	3	1	0	0	0
937	32	35	46,XX,t(11;22)(q23;q11)	4	3	1	0	0	0
938	35	40	46,XY,t(5;13)(q33;q12)	4	1	2	0	0	1
939	38	50	46,XX,t(4;5)(q21;q31)	4	1	2	0	0	1
940	25	28	46,XX,t(3;8)(p14;q23)	3	3	0	0	0	0
941	24	27	46,XX,t(14;16)(q24;p13)	3	3	0	0	0	0
942	26	29	46,XY,t(10;14)(p11;q32)	2	0	2	0	0	0
943	29	28	46,XX,t(12;18)(p13;q21)	2	0	2	0	0	0
944	27	37	46,XX,t(2;18)(q13;q21)	2	0	0	0	0	2
945	40	34	46,XY,t(4;14)(p15.1;q13)	2	0	0	0	0	2
946	33	30	46,XY,t(10;18)(q22;q23)	3	1	2	0	0	0
947	23	28	46,XX,t(2;7)(q21;q34)	3	1	2	0	0	0
948	28	31	46,XX,t(13;18)(q34;p11.2)	3	1	2	0	0	0
949	28	27	46,XX,t(4;12)(p14;p12)	4	1	1	1	0	1
950	28	35	46,XY,t(1;2)(p34;q14)	4	1	1	1	0	1
951	41	39	46,XX,t(4;5)(q21;q31)	4	1	1	1	0	1
952	30	33	46,XX,t(11;22)(q23;q11)	4	1	1	1	0	1
953	29	31	46,XY,t(1;5)(p36;p15)	1	0	1	0	0	0
954	28	29	46,XY,t(4;9)(p12;q13)	7	2	3	0	0	2
955	36	37	46,XY,t(3;14)(p25;q24)	7	2	3	0	0	2
956	33	38	46,XX,t(7;20)(q34;q13.2)	7	2	3	0	0	2
957	33	42	46,XX,t(8;15)(q13;q26)	7	2	3	0	0	2
958	32	32	46,XY,t(2;14)(p11;q11)	7	2	3	0	0	2
959	37	35	46,XX,t(6;8)(p23;q22)	7	2	3	0	0	2
960	32	32	46,XY,t(7;12)(p11;q13)	7	2	3	0	0	2
961	26	33	46,XX,t(10;14)(q25;q11)	7	6	0	0	1	0
962	25	26	46,XX,t(5;9)(q34;q21)	7	6	0	0	1	0
963	28	30	46,XY,t(6;21)(q21;q22)	7	6	0	0	1	0
964	28	27	46,XX,t(4;12)(q35;q21.2)	7	6	0	0	1	0
965	29	31	46,XX,t(7;12)(q36;q15)	7	6	0	0	1	0
966	39	41	46,XX,t(15;19)(p11.2;p12)	7	6	0	0	1	0
967	28	29	46,XY,t(3;8)(q23;q22)	7	6	0	0	1	0
968	34	34	46,XY,t(4;16)(q33;q12)	4	2	1	1	0	0
969	33	34	46,XY,t(10;22)(q22;q11.2)	4	2	1	1	0	0
970	35	40	46,XY,t(10;14)(q11;q13)	4	2	1	1	0	0
971	32	30	46,XY,t(1;5)(q42;q13)	4	2	1	1	0	0
972	34	35	46,XY,t(2;13)(q37;q32)	5	3	2	0	0	0
973	29	33	46,XY,t(1;2)(p22;q31)	5	3	2	0	0	0
974	32	38	46,XX,t(1;9)(p32;q32)	5	3	2	0	0	0
975	28	28	46,XX,t(8;17)(p11;p11)	5	3	2	0	0	0
976	26	32	46,XX,t(11;14)(q23.3;q32.1)	5	3	2	0	0	0
977	34	32	46,XX,t(1;11)(p36.1;p15)	12	5	4	1	0	2
978	28	32	46,XY,t(9;16)(p22;q22)	12	5	4	1	0	2
979	28	30	46,XY,t(1;12)(p36.1;p11)	12	5	4	1	0	2
980	31	34	46,XX,t(4;14)(q11;q21)	12	5	4	1	0	2
981	21	22	46,XX,t(1;18)(q44;p11)	12	5	4	1	0	2
982	30	30	46,XX,t(5;6)(p15;p23)	12	5	4	1	0	2
983	28	37	46,XY,t(4;5)(p15;q22)	12	5	4	1	0	2
984	27	29	46,XX,t(4;6)(q35;p11)	12	5	4	1	0	2
985	30	30	46,XX,t(10;18)(p11.2;q23)	12	5	4	1	0	2
986	27	27	46,XY,t(8;14)(p21;q13)	12	5	4	1	0	2
987	25	26	46,XX,t(3;4)(p21;q31)	12	5	4	1	0	2
988	34	37	46,XY,t(1;2)(p36;q24)	12	5	4	1	0	2
989	29	29	46,XX,t(2;6)(p21;p21)	7	3	3	1	0	0
990	24	28	46,XY,t(4;10)(q27;q22)	7	3	3	1	0	0
991	39	39	46,XY,t(14;22)(q24;q13)	7	3	3	1	0	0
992	30	30	46,XY,t(3;5)(p24;q11)	7	3	3	1	0	0
993	33	35	46,XX,t(4;7)(q33;p21)	7	3	3	1	0	0
994	25	30	46,XY,t(1;6)(q42;q23)	7	3	3	1	0	0
995	36	37	46,XY,t(2;17)(p25;q22)	7	3	3	1	0	0
996	28	30	46,XY,t(4;19)(p14;q11)	5	1	2	0	0	2
997	32	33	46,XX,t(4;7)(q31;p15)	5	1	2	0	0	2
998	31	32	46,XX,t(4;6)(p14;q22)	5	1	2	0	0	2
999	33	38	46,XY,t(3;9)(q25;q33)	5	1	2	0	0	2
1000	31	30	46,XX,t(4;18)(q21;q21)	5	1	2	0	0	2
1001	37	36	46,XY,t(12;13)(q12;q11)	4	3	1	0	0	0
1002	32	32	46,XY,t(4;18)(p16;p11)	4	3	1	0	0	0
1003	30	30	46,XY,t(3;20)(p25;q13)	4	3	1	0	0	0
1004	26	30	46,XX,t(8;10)(p22;p12)	4	3	1	0	0	0
1005	39	40	46,XY,t(6;11)(p21.1;p15.1)	1	0	0	1	0	0
1006	30	29	46,XY,t(4;11)(p15.2;p15)	3	2	0	1	0	0
1007	33	32	46,XX,t(1;11)(p36.1;p15)	3	2	0	1	0	0
1008	31	30	46,XY,t(6;10)(q23;p13)	3	2	0	1	0	0
1009	34	37	46,XX,t(2;5)(q35;p15)	6	4	0	2	0	0
1010	26	31	46,XY,t(6;14)(q27;q22)	6	4	0	2	0	0
1011	31	33	46,XX,t(8;18)(p21;q11)	6	4	0	2	0	0
1012	31	35	46,XX,t(11;18)(q21;q23)	6	4	0	2	0	0
1013	32	33	46,XY,t(3;8)(q11;q13)	6	4	0	2	0	0
1014	27	28	46,XY,t(9;11)(q32;p15)	6	4	0	2	0	0
1015	27	28	46,XX,t(8;14)(p11.2;q24.3)	4	4	0	0	0	0
1016	30	30	46,XY,t(2;3)(q33;q13)	4	4	0	0	0	0
1017	23	29	46,XY,t(5;13)(q31;q14)	4	4	0	0	0	0
1018	31	30	46,XX,t(1;17)(p36;q21)	4	4	0	0	0	0
1019	24	24	46,XX,t(6;18)(q25;q21)	3	3	0	0	0	0
1020	40	48	46,XY,t(2;4)(q31;q31)	3	0	2	1	0	0
1021	28	30	46,XX,t(3;4)(q13;p14)	3	0	2	1	0	0
1022	30	32	46,XY,t(13;14)(q21;q31)	3	0	2	1	0	0
1023	33	32	46,XY,t(5;8)(q15;q13)	3	1	2	0	0	0
1024	32	30	46,XX,t(5;8)(p15;p23)	3	1	2	0	0	0
1025	24	24	46,XY,t(4;8)(q31;q22)	3	1	2	0	0	0
1026	28	29	46,XX,t(2;4)(q23;q31)	5	4	1	0	0	0
1027	33	33	46,XY,t(5;14)(p13;q11)	5	4	1	0	0	0
1028	29	31	46,XX,t(6;11)(p10;q10)	5	4	1	0	0	0
1029	28	33	46,XY,t(3;15)(q27;q22)	5	4	1	0	0	0
1030	33	34	46,XX,t(4;5)(p14;p14)	5	4	1	0	0	0
1031	25	34	46,XY,t(3;9)(q21;q13)	1	1	0	0	0	0
1032	22	25	46,XX,t(9;14)(q13;p12)	4	1	3	0	0	0
1033	31	32	46,XX,t(2;14)(q31;q24)	4	1	3	0	0	0
1034	34	33	46,XX,t(3;10)(p13;q26)	4	1	3	0	0	0
1035	32	32	46,XX,t(1;3)(p11;q13.2)	4	1	3	0	0	0
1036	30	31	46,XY,t(1;3)(p22;q21)	6	0	1	5	0	0
1037	29	28	46,XX,t(1;10)(q42;q26)	6	0	1	5	0	0
1038	30	28	46,XY,t(3;18)(q25.3;p11.2)	6	0	1	5	0	0
1039	28	30	46,XY,t(4;10)(q31;q22)	6	0	1	5	0	0
1040	24	27	46,XY,t(6;9)(q21;p22)	6	0	1	5	0	0
1041	24	27	46,XY,t(6;9)(q21;p22)	6	0	1	5	0	0
1042	29	30	46,XY,t(1;9)(p34;q32)	6	4	2	0	0	0
1043	30	49	46,XY,t(3;7)(q26;p22)	6	4	2	0	0	0
1044	29	29	46,XY,t(1;16)(q32;q24)	6	4	2	0	0	0
1045	31	31	46,XY,t(4;6)(q21;p23)	6	4	2	0	0	0
1046	29	31	46,XX,t(3;11)(q21;q13)	6	4	2	0	0	0
1047	31	31	46,XX,t(2;9)(p11.2;q13)	6	4	2	0	0	0
1048	31	33	46,XX,t(7;13)(q36;q34)	1	1	0	0	0	0
1049	30	28	46,XX,t(3;5)(p21;q35)	3	2	0	1	0	0
1050	34	36	46,XX,t(6;16)(p23;p13.1)	3	2	0	1	0	0
1051	29	30	46,XX,t(17;19)(q21;q13)	3	2	0	1	0	0
1052	33	33	46,XY,t(2;4)(q31;q23)	4	2	2	0	0	0
1053	29	27	46,XX,t(3;8)(p10;q10)	4	2	2	0	0	0
1054	29	30	46,XX,t(1;17)(p36;q23)	4	2	2	0	0	0
1055	42	41	46,XY,t(9;22)(q34;q11)	4	2	2	0	0	0
1056	31	30	46,XX,t(3;19)(q23;q13)	12	6	3	2	1	0
1057	34	31	46,XX,t(7;14)(q22;q13)	12	6	3	2	1	0
1058	31	34	46,XX,t(1;11)(p32;q12)	12	6	3	2	1	0
1059	32	32	46,XX,t(10;11)(q26;q13)	12	6	3	2	1	0
1060	34	33	46,XX,t(3;10)(p13;q26)	12	6	3	2	1	0
1061	29	29	46,XX,t(5;13)(q31;q22)	12	6	3	2	1	0
1062	30	31	46,XX,t(3;9)(p13;p22)	12	6	3	2	1	0
1063	32	35	46,XX,t(6;13)(q21;q14)	12	6	3	2	1	0
1064	29	29	46,XY,t(3;4)(p23;q12)	12	6	3	2	1	0
1065	34	35	46,XY,t(8;10)(q13;q26)	12	6	3	2	1	0
1066	29	29	46,XY,t(1;16)(q32;q24)	12	6	3	2	1	0
1067	34	33	46,XX,t(5;13)(q34;q12)	12	6	3	2	1	0
1068	32	29	46,XY,t(5;7)(q11;p12)	5	3	0	2	0	0
1069	27	26	46,XX,t(13;20)(q22;p13)	5	3	0	2	0	0
1070	36	39	46,XY,t(2;8)(q37;q11)	5	3	0	2	0	0
1071	40	51	46,XX,t(6;13)(p23;q13)	5	3	0	2	0	0
1072	27	32	46,XY,t(4;10)(q27;p11)	5	3	0	2	0	0
1073	34	31	46,XY,t(4;13)(p14;q14)	2	1	1	0	0	0
1074	30	32	46,XY,t(10;16)(q22;q22)	2	1	1	0	0	0
1075	25	28	46,XY,t(14;20)(q13;p11.2)	2	1	0	1	0	0
1076	28	28	46,XX,t(1;6)(q32;q23)	2	1	0	1	0	0
1077	31	33	46,XX,t(2;6)(p11;p11)	4	1	2	0	0	1
1078	33	32	46,XY,t(9;16)(q32;q24)	4	1	2	0	0	1
1079	34	34	46,XX,t(1;13)(q21;q14)	4	1	2	0	0	1
1080	31	34	46,XX,t(6;10)(q25;q22)	4	1	2	0	0	1
1081	41	38	46,XY,t(3;16)(q21;q13)	1	1	0	0	0	0
1082	29	32	46,XX,t(1;17)(p13;q21)	3	1	0	0	1	1
1083	24	27	46,XY,t(5;12)(q22;q13)	3	1	0	0	1	1
1084	28	31	46,XY,t(2;7)(q33;q11)	3	1	0	0	1	1
1085	26	31	46,XY,t(9;20)(p22;p13)	7	1	5	0	0	1
1086	34	31	46,XX,t(2;10)(q34;p12)	7	1	5	0	0	1
1087	27	30	46,XX,t(3;14)(q27;q31)	7	1	5	0	0	1
1088	25	27	46,XX,t(1;18)(q31;q22)	7	1	5	0	0	1
1089	35	39	46,XY,t(5;12)(q22;q24.3)	7	1	5	0	0	1
1090	32	35	46,XY,t(2;12)(p13;q15)	7	1	5	0	0	1
1091	29	33	46,XX,t(6;20)(q13;q13)	7	1	5	0	0	1
1092	30	29	46,XX,t(2;13)(q21.3;q14.1)	5	1	2	1	0	1
1093	36	40	46,XY,t(7;22)(q22;q11)	5	1	2	1	0	1
1094	28	32	46,XX,t(2;5)(p25;q13)	5	1	2	1	0	1
1095	33	33	46,XX,t(13;20)(q34;p11)	5	1	2	1	0	1
1096	25	27	46,XY,t(6;9)(q21;q22)	5	1	2	1	0	1
1097	30	30	46,XY,t(1;4)(q25;p14)	3	1	1	1	0	0
1098	30	31	46,XY,t(1;22)(q44;q11)	3	1	1	1	0	0
1099	27	26	46,XX,t(3;7)(q27;q32)	3	1	1	1	0	0
1100	28	30	46,XX,t(9;18)(q32;p11)	1	1	0	0	0	0
1101	33	34	46,XX,t(15;20)(q13;q11)	4	1	2	1	0	0
1102	27	30	46,XX,t(1;14)(q32;q24)	4	1	2	1	0	0
1103	29	36	46,XX,t(11;22)(q24;q12)	4	1	2	1	0	0
1104	31	32	46,XX,t(5;18)(q22;q12)	4	1	2	1	0	0
1105	25	29	46,XY,t(10;17)(p13;q21)	6	4	1	1	0	0
1106	29	30	46,XY,t(14;20)(q24;q13.3)	6	4	1	1	0	0
1107	28	31	46,XX,t(5;10)(p15;q21)	6	4	1	1	0	0
1108	31	29	46,XX,t(3;8)(q23;q22)	6	4	1	1	0	0
1109	29	29	46,XY,t(4;8)(q24;p23)	6	4	1	1	0	0
1110	30	31	46,XY,t(8;15)(q21.2;q15)	6	4	1	1	0	0
1111	31	29	46,XX,t(13;18)(q31;q12)	1	0	0	0	0	1
1112	34	39	46,XX,t(11;16)(q13;p13)	2	2	0	0	0	0
1113	34	41	46,XX,t(18;22)(p11.2;q11.2)	2	2	0	0	0	0
1114	32	36	46,XY,t(6;14)(q27;q22)	1	0	0	0	0	1
1115	33	44	46,XX,t(2;14)(q32;q13)	6	3	0	2	0	1
1116	25	28	46,XX,t(11;14)(q23;q24)	6	3	0	2	0	1
1117	30	30	46,XY,t(2;3)(q33;q13)	6	3	0	2	0	1
1118	36	36	46,XY,t(2;15)(p23;q15)	6	3	0	2	0	1
1119	36	38	46,XX,t(1;8)(p36;p21)	6	3	0	2	0	1
1120	29	29	46,XY,t(17;18)(p12;q11.2)	6	3	0	2	0	1
1121	31	35	46,XX,t(10;18)(p12;q23)	1	1	0	0	0	0
1122	33	31	46,XY,t(1;9)(q32;p13)	4	1	1	1	0	1
1123	35	44	46,XY,t(11;22)(q23;q11)	4	1	1	1	0	1
1124	31	34	46,XX,t(4;13)(q12;q32)	4	1	1	1	0	1
1125	26	29	46,XX,t(4;16)(p14;q13)	4	1	1	1	0	1
1126	30	29	46,XY,t(1;13)(q25;q34)	3	3	0	0	0	0
1127	34	33	46,XX,t(8;17)(q24;q21)	3	3	0	0	0	0
1128	35	35	46,XX,t(1;10)(q12;q11)	3	3	0	0	0	0
1129	24	25	46,XY,t(13;14)(q22;q11)	4	1	2	1	0	0
1130	30	28	46,XX,t(11;22)(q23;q11)	4	1	2	1	0	0
1131	21	22	46,XY,t(3;22)(p21;p11.2)	4	1	2	1	0	0
1132	25	28	46,XX,t(7;13)(q32;q32)	4	1	2	1	0	0
1133	29	29	46,XY,t(4;5)(q35;q13)	3	0	2	0	0	1
1134	28	30	46,XX,t(8;13)(q22;q14)	3	0	2	0	0	1
1135	28	31	46,XY,t(3;18)(p21;q21)	3	0	2	0	0	1
1136	26	27	46,XY,t(15;17)(p11;p11)	1	1	0	0	0	0
1137	29	32	46,XY,t(15;17)(q11.2;q11.2)	2	2	0	0	0	0
1138	30	34	46,XX,t(12;19)(q13.1;q13.1)	2	2	0	0	0	0
1139	30	30	46,XX,t(1;15)(p36.1;q22)	6	2	1	0	0	3
1140	26	26	46,XX,t(3;5)(p26;q22)	6	2	1	0	0	3
1141	26	31	46,XX,t(11;22)(q23;q11)	6	2	1	0	0	3
1142	21	22	46,XX,t(1;18)(q44;p11)	6	2	1	0	0	3
1143	28	27	46,XX,t(4;6)(p15;q23)	6	2	1	0	0	3
1144	24	28	46,XX,t(11;18)(q23;p11)	6	2	1	0	0	3
1145	40	40	46,XY,t(14;22)(q24;q13)	6	2	2	0	1	1
1146	30	32	46,XY,t(2;11)(p22;q13)	6	2	2	0	1	1
1147	29	29	46,XX,t(10;11)(q11;q13)	6	2	2	0	1	1
1148	33	36	46,XX,t(3;11)(p12;q13)	6	2	2	0	1	1
1149	24	26	46,XX,t(2;18)(q23;p11)	6	2	2	0	1	1
1150	27	30	46,XX,t(3;9)(p23;p24)	6	2	2	0	1	1
1151	28	28	46,XX,t(1;2)(q32;q21)	7	3	0	0	0	4
1152	27	25	46,XY,t(8;17)(p21;p13)	7	3	0	0	0	4
1153	30	30	46,XX,t(6;12)(q15;p13)	7	3	0	0	0	4
1154	29	29	46,XX,t(3;6)(p25;q21)	7	3	0	0	0	4
1155	22	25	46,XX,t(9;12)(p22;p11.2)	7	3	0	0	0	4
1156	25	26	46,XX,t(3;4)(p21;q31)	7	3	0	0	0	4
1157	34	29	46,XX,t(5;13)(q31;q22)	7	3	0	0	0	4
1158	26	29	46,XX,t(1;10)(q23;q26)	2	0	0	2	0	0
1159	26	29	46,XX,t(1;17)(p10;p10)	2	0	0	2	0	0
1160	27	29	46,XY,t(2;11)(p21;q13)	4	4	0	0	0	0
1161	26	29	46,XY,t(2;6)(q33;q25.3)	4	4	0	0	0	0
1162	36	37	46,XY,t(3;14)(p25;q24)	4	4	0	0	0	0
1163	26	29	46,XY,t(8;10)(p21;q26)	4	4	0	0	0	0
1164	28	32	46,XY,t(2;4)(q33;q27)	4	1	1	0	0	2
1165	28	33	46,XY,t(2;21)(p23;q22)	4	1	1	0	0	2
1166	26	28	46,XX,t(7;20)(q31;p13)	4	1	1	0	0	2
1167	32	31	46,XX,t(18;20)(p10;q10)	4	1	1	0	0	2
1168	33	30	46,XX,t(7;13)(p15;q34)	6	3	0	3	0	0
1169	25	24	46,XX,t(3;12)(p14.1;p11.2)	6	3	0	3	0	0
1170	26	30	46,XX,t(8;10)(p22;p12)	6	3	0	3	0	0
1171	31	37	46,XX,t(5;8)(q22;q22)	6	3	0	3	0	0
1172	22	26	46,XY,t(6;20)(q21;q11)	6	3	0	3	0	0
1173	23	26	46,XY,t(5;18)(q33;q23)	6	3	0	3	0	0
1174	33	38	46,XY,t(19;20)(q13.1;q11.2)	2	2	0	0	0	0
1175	30	28	46,XX,t(4;17)(p16.3;q23)	2	2	0	0	0	0
1176	24	31	46,XY,t(4;9)(q31;q21)	5	3	0	2	0	0
1177	29	36	46,XY,t(2;16)(p25;p12)	5	3	0	2	0	0
1178	21	28	46,XX,t(1;10)(q21;q24)	5	3	0	2	0	0
1179	27	29	46,XX,t(10;18)(p15;q12)	5	3	0	2	0	0
1180	28	27	46,XY,t(1;4)(p31.2;q35)	5	3	0	2	0	0
1181	25	25	46,XY,t(2;8)(p25;q24.1)	6	2	3	1	0	0
1182	38	38	46,XX,t(8;22)(q24.1;q12)	6	2	3	1	0	0
1183	33	39	46,XX,t(3;12)(q27;q21)	6	2	3	1	0	0
1184	29	31	46,XX,t(6;19)(q21;q13.3)	6	2	3	1	0	0
1185	36	48	46,XX,t(7;22)(p13;q11)	6	2	3	1	0	0
1186	30	31	46,XY,t(2;7)(q31;q21)	6	2	3	1	0	0
1187	29	29	46,XX,t(9;13)(q22;q21)	8	5	0	3	0	0
1188	32	32	46,XY,t(3;15)(p23;q21)	2	0	0	0	1	1
1189	40	34	46,XY,t(4;14)(p15.1;q13)	2	0	0	0	1	1
1190	28	28	46,XX,t(9;17)(q13;p11)	8	1	4	2	0	1
1191	27	26	46,XY,t(4;21)(p10;q10)	8	1	4	2	0	1
1192	33	30	46,XX,t(15;19)(q13;q13.3)	8	1	4	2	0	1
1193	29	33	46,XX,t(3;4)(p14.2;q27)	8	1	4	2	0	1
1194	30	30	46,XX,t(3;6)(q21;p21.3)	8	1	4	2	0	1
1195	32	31	46,XY,t(2;11)(q32;q13)	8	1	4	2	0	1
1196	31	32	46,XX,t(1;9)(q32;q32)	8	1	4	2	0	1
1197	36	39	46,XX,t(1;2)(q42;p23)	8	1	4	2	0	1
1198	25	28	46,XX,t(8;20)(p21;q11.2)	8	3	3	0	1	1
1199	34	36	46,XX,t(2;10)(q33;p13)	8	3	3	0	1	1
1200	35	37	46,XX,t(2;13)(q23;q22)	8	3	3	0	1	1
1201	33	33	46,XY,t(2;14)(q13;q13)	8	3	3	0	1	1
1202	28	33	46,XX,t(8;10)(q13;q24)	8	3	3	0	1	1
1203	31	33	46,XX,t(3;4)(q23;p14)	8	3	3	0	1	1
1204	28	30	46,XX,t(2;18)(p22;q12)	8	3	3	0	1	1
1205	29	30	46,XX,t(1;17)(p36;q23)	8	3	3	0	1	1
1206	30	31	46,XX,t(9;10)(p22;q11)	5	3	2	0	0	0
1207	31	35	46,XX,t(5;8)(p15;q13)	5	3	2	0	0	0
1208	33	32	46,XX,t(11;22)(q23;q11.2)	5	3	2	0	0	0
1209	30	37	46,XY,t(2;5)(q13;q33)	5	3	2	0	0	0
1210	30	29	46,XX,t(8;9)(p12;q21)	5	3	2	0	0	0
1211	29	25	46,XX,t(7;9)(q35;q34)	3	1	2	0	0	0
1212	33	33	46,XY,t(1;12)(q32.1;p11.2)	3	1	2	0	0	0
1213	37	39	46,XX,t(6;20)(q23;q13)	3	1	2	0	0	0
1214	29	29	46,XY,t(1;7)(q42;q11.2)	3	1	1	1	0	0
1215	30	33	46,XX,t(13;16)(q12;q24)	3	1	1	1	0	0
1216	34	33	46,XY,t(2;4)(q31;q23)	3	1	1	1	0	0
1217	29	29	46,XY,t(2;7)(q37;q32)	1	0	1	0	0	0
1218	32	34	46,XY,t(7;9)(p15;q13)	4	3	0	1	0	0
1219	31	31	46,XY,t(3;18)(p23;q21)	4	3	0	1	0	0
1220	35	33	46,XX,t(7;10)(q11;q24)	4	3	0	1	0	0
1221	31	34	46,XX,t(5;8)(q35;q22)	4	3	0	1	0	0
1222	32	30	46,XY,t(5;7)(q11;p12)	9	3	0	0	0	6
1223	39	36	46,XX,t(5;8)(q31;p23)	9	3	0	0	0	6
1224	33	35	46,XX,t(6;15)(p21.3;q24)	9	3	0	0	0	6
1225	29	27	46,XX,t(3;8)(p10;q10)	9	3	0	0	0	6
1226	26	29	46,XY,t(3;5)(p25;q22)	9	3	0	0	0	6
1227	33	33	46,XY,t(11;22)(q25;q13)	9	3	0	0	0	6
1228	26	29	46,XX,t(6;12)(p10;p10)	9	3	0	0	0	6
1229	30	33	46,XX,t(2;10)(q31;p13)	9	3	0	0	0	6
1230	25	30	46,XX,t(7;10)(p22;q24)	9	3	0	0	0	6
1231	37	36	46,XY,t(12;13)(q12;q11)	1	1	0	0	0	0
1232	35	38	46,XX,t(14;19)(q32.1;q13.3)	1	1	0	0	0	0
1233	27	30	46,XY,t(2;11)(p21;q13)	2	1	0	1	0	0
1234	24	29	46,XX,t(2;7)(q21;q34)	2	1	0	1	0	0
1235	31	34	46,XX,t(7;11)(q36;q13)	8	5	0	3	0	0
1236	33	32	46,XY,t(10;22)(p10;q10)	8	5	0	3	0	0
1237	31	30	46,XX,t(5;6)(p15;p23)	8	5	0	3	0	0
1238	27	34	46,XX,t(2;13)(q22;q12.1)	8	5	0	3	0	0
1239	38	38	46,XY,t(3;9)(p12;p13)	4	0	1	2	1	0
1240	32	33	46,XX,t(8;18)(p21;q11)	4	0	1	2	1	0
1241	30	32	46,XX,t(3;9)(p13;p22)	4	0	1	2	1	0
1242	25	28	46,XY,t(5;12)(q22;q13)	4	0	1	2	1	0
1243	32	38	46,XY,t(7;12)(p14;q21)	4	1	3	0	0	0
1244	34	35	46,XX,t(1;4)(q32;q31)	4	1	3	0	0	0
1245	21	25	46,XX,t(1;3)(p36.1;p25)	4	1	3	0	0	0
1246	37	55	46,XY,t(2;8)(q23;q24)	4	1	3	0	0	0
1247	29	30	46,XY,t(11;17)(p10;p10)	4	3	1	0	0	0
1248	33	35	46,XX,t(4;7)(q33;p21)	4	3	1	0	0	0
1249	39	44	46,XX,t(8;22)(q24.1;q11)	4	3	1	0	0	0
1250	29	29	46,XY,t(7;10)(q11;q26)	4	3	1	0	0	0
1251	29	30	46,XX,t(10;11)(q11;q13)	4	2	1	0	0	1
1252	29	30	46,XX,t(5;13)(q31;q22)	4	2	1	0	0	1
1253	28	32	46,XY,t(2;7)(q33;q11)	4	2	1	0	0	1
1254	33	31	46,XY,t(3;10)(p21;q22)	4	2	1	0	0	1
1255	31	38	46,XX,t(4;16)(q21;q22)	1	0	1	0	0	0
1256	26	25	46,XX,t(12;15)(q13;q26)	1	0	0	0	0	1
1257	37	39	46,XY,t(2;5)(q21;q31)	8	5	0	3	0	0
1258	32	32	46,XX,t(10;21)(q22;q22)	8	5	0	3	0	0
1259	41	45	46,XX,t(11;22)(q23;q11)	8	5	0	3	0	0
1260	25	29	46,XX,t(11;15)(p11.2;q15)	4	2	1	0	0	1
1261	30	29	46,XX,t(2;9)(q23;q32)	4	2	1	0	0	1
1262	37	37	46,XX,t(4;10)(p14;q22)	4	2	1	0	0	1
1263	29	32	46,XX,t(7;11)(q36.;q21)	4	2	1	0	0	1
1264	32	36	46,XY,t(10;11)(q24;q14)	2	2	0	0	0	0
1265	34	34	46,XY,t(8;14)(p21;q24)	2	2	0	0	0	0
1266	33	40	46,XX,t(7;18)(q32;q23)	2	1	0	0	1	0
1267	34	36	46,XX,t(2;13)(p12;q21)	2	1	0	0	1	0
1268	26	31	46,XY,t(4;22)(q12;q11.2)	4	3	0	1	0	0
1269	30	30	46,XY,t(6;17)(p21.3;q25)	4	3	0	1	0	0
1270	28	29	46,XY,t(1;16)(p10;q10)	4	3	0	1	0	0
1271	24	26	46,XX,t(3;4)(q13.2;q33)	4	3	0	1	0	0
1272	28	28	46,XY,t(4;8)(p16;p21)	3	3	0	0	0	0
1273	29	30	46,XX,t(8;22)(q24.1;q11)	3	3	0	0	0	0
1274	32	30	46,XX,t(5;8)(p15;p23)	3	3	0	0	0	0
1275	33	34	46,XX,t(5;15)(p13;q24)	6	3	0	0	1	2
1276	31	32	46,XX,t(5;18)(q22;q12)	6	3	0	0	1	2
1277	32	32	46,XX,t(1;3)(p11;q13.2)	6	3	0	0	1	2
1278	31	36	46,XX,t(3;6)(q27;q16)	6	3	0	0	1	2
1279	30	33	46,XX,t(5;8)(p10;p10)	6	3	0	0	1	2
1280	25	28	46,XX,t(1;7)(p31;p11.2)	6	3	0	0	1	2
1281	27	30	46,XX,t(1;6)(q24;q24)	2	1	1	0	0	0
1282	27	29	46,XX,t(18;22)(p11.2;q12)	2	1	1	0	0	0
1283	30	29	46,XX,t(2;13)(q21.3;q14.1)	2	0	2	0	0	0
1284	35	44	46,XY,t(6;9)(p21;p13)	2	0	2	0	0	0
1285	33	33	46,XX,t(5;18)(q35;q11)	4	3	1	0	0	0
1286	28	29	46,XY,t(2;4)(p13;q21)	4	3	1	0	0	0
1287	29	31	46,XX,t(5;15)(q22;q26.1)	4	3	1	0	0	0
1288	28	33	46,XY,t(3;13)(p13;q14)	4	3	1	0	0	0
1289	28	31	46,XY,t(2;14)(q13;q32)	4	1	1	1	1	0
1290	31	31	46,XX,t(8;18)(q22;q21.1)	4	1	1	1	1	0
1291	29	31	46,XY,t(1;15)(q42;q15)	4	1	1	1	1	0
1292	29	29	46,XX,;46,XY,t(9;17)(p13;p11)	4	1	1	1	1	0
1293	31	30	46,XX,t(3;7)(p22;q21)	4	1	2	1	0	0
1294	32	32	46,XX,t(1;3)(p21;q21)	4	1	2	1	0	0
1295	32	40	46,XX,t(9;11)(p13;q14)	4	1	2	1	0	0
1296	35	33	46.,XX,t(6;15)(p21;q26)	4	1	2	1	0	0
1297	31	31	46,XX,t(12;17)(q13;p13)	4	4	0	0	0	0
1298	38	37	46,XY,t(15;20)(q22;q11)	4	4	0	0	0	0
1299	26	28	46,XY,t(3;16)(p13;q22)	4	4	0	0	0	0
1300	29	25	46,XX,t(7;14)(p15;q22)	4	4	0	0	0	0
1301	32	32	46,XX,t(12;15)(q21;q11.2)	1	1	0	0	0	0
1302	32	36	46,XY,t(1;2)(p31;p23)	2	0	0	1	0	1
1303	42	44	46,XX,t(1;5)(p22;q15)	2	0	0	1	0	1
1304	30	30	46,XX,t(1;16)(p36;p13)	1	1	0	0	0	0
1305	26	31	46,XX,t(11;12)(p13;q21)	1	0	0	1	0	0
1306	26	26	46,XX,t(2;17)(p25;q23)	4	4	0	0	0	0
1307	39	42	46,XY,t(2;13)(p23;q14)	4	4	0	0	0	0
1308	25	29	46,XX,t(8;9)(p23;q22)	4	4	0	0	0	0
1309	28	31	46,XY,t(2;5)(p21;q35)	4	4	0	0	0	0
1310	31	33	46,XY,t(4;15)(q31;q26)	3	2	0	1	0	0
1311	33	30	46,XX,(4;7)(q25;q22)	3	2	0	1	0	0
1312	29	28	46,XY,t(4;8)(q25;p11)	3	2	0	1	0	0
1313	30	32	46,XX,t(17;21)(q11;q22)	3	2	1	0	0	0
1314	29	30	46,XX,t(6;16)(q15;p11)	3	2	1	0	0	0
1315	32	26	46,XX,t(5;9)(p13;p24)	3	2	1	0	0	0
1316	27	27	46,XX,t(3;6)(p25;q21)	3	3	0	0	0	0
1317	29	32	46,XY,t(3;14)(q27;q24)	3	3	0	0	0	0
1318	33	43	46,XY,t(2;10)(p25;q24)	3	3	0	0	0	0
1319	32	30	46,XX,t(1;8)(p34;q24)	2	1	1	0	0	0
1320	31	27	46,XX,t(13;20)(q14;p11.2)	2	1	1	0	0	0
1321	26	33	46,XX,t(4;20)(q31.1;p13)	1	1	0	0	0	0
1322	31	33	46,XY,t(6;13)(q12;q34)	2	0	0	2	0	0
1323	38	42	46,XX,t(4;16)(p16;p13)	2	0	0	2	0	0
1324	32	41	46,XX,t(3;6)(q26.2;q25.1)	1	0	1	0	0	0
1325	31	31	46,XX,t(5;7)(p15;p15)	4	4	0	0	0	0
1326	37	36	46,XX,t(15;17)(q15;q22)	4	4	0	0	0	0
1327	34	34	46,XX,t(13;21)(q22;q22)	4	4	0	0	0	0
1328	30	33	46,XY,t(5;6)(p13;q13)	4	4	0	0	0	0
1329	25	24	46,XX,t(11;18)(p10;p10)	4	0	1	2	1	0
1330	25	28	46,XX,t(7;11)(q22;q14)	4	0	1	2	1	0
1331	22	26	46,XX,t(7;10)(p15;p14)	4	0	1	2	1	0
1332	26	29	46,XY,t(1;15)(q11;q11)	4	0	1	2	1	0
1333	25	27	46,XX,t(5;19)(p10;q10)	3	0	1	1	1	0
1334	26	30	46,XY,t(7;13)(q11.2;q32)	3	0	1	1	1	0
1335	31	32	46,XX,t(6;11)(p21;q21)	3	0	1	1	1	0
1336	34	34	46,XY,t(3;6)(p21;q25)	5	2	1	0	1	1
1337	25	30	46,XY,t(2;3)(p21;p21)	5	2	1	0	1	1
1338	27	27	46,XY,t(1;3)(p22;q13)	5	2	1	0	1	1
1339	26	25	47,XYY,t(1;2)(p13;q31)	5	2	1	0	1	1
1340	32	34	46,XX,t(1;7)(p10;p10)	5	2	1	0	1	1
1341	29	31	46,XX,t(4;5)(p16;p12)	4	2	0	2	0	0
1342	30	30	46,XY,t(1;10)(q32;q24)	4	2	0	2	0	0
1343	37	43	46,XY,t(4;17)(q31;q23)	4	2	0	2	0	0
1344	28	30	46,XX,t(11;22)(q23;q11)	4	2	0	2	0	0
1345	38	41	46,XX,t(2;18)(q23;q23)	10	2	2	4	2	0
1346	31	34	46,XX,t(10;21)(q26;q22)	10	2	2	4	2	0
1347	28	30	46,XY,t(3;12)(p21;q24)	10	2	2	4	2	0
1348	38	40	46,XY,t(4;13)(q14;q12)	10	2	2	4	2	0
1349	32	35	46,XY,t(4;7)(q31;p15)	10	2	2	4	2	0
1350	23	23	46,XX,t(9;12)(q22;q13)	10	2	2	4	2	0
1351	31	42	46,XY,t(6;13)(p12;q12)	10	2	2	4	2	0
1352	34	53	46,XY,t(2;8)(q23;q24)	10	2	2	4	2	0
1353	28	34	46,XX,t(6;18)(p21.1;q12.2)	10	2	2	4	2	0
1354	30	32	46,XY,t(2;15)(q21;q15)	10	2	2	4	2	0
1355	28	29	46,XY,t(6;15)(q22;q21)	6	3	0	0	0	3
1356	33	36	46,XY,t(6;16)(q21;p13)	6	3	0	0	0	3
1357	32	33	46,XY,(1;8)(q25;p23)	6	3	0	0	0	3
1358	30	31	46,XX,t(1;9)(p34.1;q34)	6	3	0	0	0	3
1359	23	29	46,XY,t(4;7)(q25;q32)	6	3	0	0	0	3
1360	31	31	46,XX,t(14;16)(q24;q22)	6	3	0	0	0	3
1361	27	31	46,XX,t(11;13)(q11;q11)	4	0	1	3	0	0
1362	28	27	46,XY,t(5;6)(q11;q15)	4	0	1	3	0	0
1363	45	45	46,XX,t(2;10)(p11;q11)	4	0	1	3	0	0
1364	31	32	46,XX,t(9;21)(p13.1;q11.2)	4	0	1	3	0	0
1365	35	40	46,XX,t(7;15)(q11;q22)	3	1	1	0	0	1
1366	34	34	46,XY,t(5;13)(q22;q12)	3	1	1	0	0	1
1367	24	25	46,XX,t(1;12)(q44;q21)	3	1	1	0	0	1
1368	35	37	46,XX,t(2;4)(p21;q31)	4	1	3	0	0	0
1369	23	42	46,X,t(9;15)(q34;q26)	4	1	3	0	0	0
1370	34	37	46,XX,t(12;18)(q13;q21)	4	1	3	0	0	0
1371	31	31	46,XX,t(3;12)(q11;q11)	4	1	3	0	0	0
1372	34	41	46,XX,t(8;21)(q23;q22)	1	0	0	1	0	0
1373	26	30	46,XX,t(5;18)(p14;p11)	2	1	1	0	0	0
1374	31	31	46,XX,t(10;11)(q22;q13)	2	1	1	0	0	0
1375	30	39	46,XY,t(8;11)(q24;q14)	2	1	0	0	1	0
1376	28	30	46,XY,t(1;10)(p22;p11)	2	1	0	0	1	0
1377	35	35	46,XY,t(1;13)(q32;q14)	3	1	0	2	0	0
1378	28	28	46,XY,t(10;20)(p10;q10)	3	1	0	2	0	0
1379	26	27	46,XX,t(11;13)(q25;q21)	3	1	0	2	0	0
1380	33	32	46,XX,t(5;7)(p15.1;q32)	8	3	3	2	0	0
1381	28	33	46,XY,t(6;14)(q21;q24)	8	3	3	2	0	0
1382	30	37	46,XX,t(2;7)(p13;q11.2)	8	3	3	2	0	0
1383	22	28	46,XY,t(4;13)(p14;q12)	8	3	3	2	0	0
1384	28	30	46,XY,t(1;2)(q43;p21)	8	3	3	2	0	0
1385	34	35	46,XY,t(1;20)(p36;q11)	8	3	3	2	0	0
1386	31	30	46,XY,t(3;13)(p23;q23)	8	3	3	2	0	0
1387	31	28	46.XY,t(11;22)(q23;q11)	8	3	3	2	0	0
1388	37	38	46,XX,t(1;9)(q44;q22)	5	1	2	1	0	1
1389	37	39	46,XX,t(3;15)(p21;q26)	5	1	2	1	0	1
1390	30	30	46,XX,t(12;16)(q13;q12)	5	1	2	1	0	1
1391	38	41	46,XY,t(3;13)(q26;q12)	5	1	2	1	0	1
1392	29	32	46,XY,t(11;14)(q21;q24.1)	5	1	2	1	0	1
1393	32	32	46,XX,t(5;22)(q11.2;p11)	1	0	1	0	0	0
1394	33	50	46,XX,t(17;18)(q11;q23)	7	5	1	0	1	0
1395	31	32	46,XY,t(11;22)(q23;q11)	7	5	1	0	1	0
1396	27	27	46,XY,t(7;9)(q31;p13)	7	5	1	0	1	0
1397	37	31	46,XX,t(3;13)(q23;q32)	7	5	1	0	1	0
1398	24	24	46,XX,t(8;14)(q13;q11)	7	5	1	0	1	0
1399	33	32	46,XX,t(6;14)(p25;q32)	7	5	1	0	1	0
1400	30	31	46,XX,t(11;22)(q23;q11.2)	7	5	1	0	1	0
1401	31	30	46,XX,t(11;14)(q13;q32)	3	0	3	0	0	0
1402	28	30	46,XX,t(4;6)(q35;p12)	3	0	3	0	0	0
1403	28	31	46,XX,t(8;10)(q24;q22)	3	0	3	0	0	0
1404	28	29	46,XY,t(4;16)(p14;q22)	6	5	1	0	0	0
1405	42	41	46,XX,t(10;22)(p11;p11)	6	5	1	0	0	0
1406	39	40	46,XX,t(16;20)(q22;p13)	6	5	1	0	0	0
1407	25	25	46,XY,t(4;8)(p16;p21)	6	5	1	0	0	0
1408	28	29	46,XY,t(1;2)(q25;q22)	6	5	1	0	0	0
1409	30	31	46,XX,t(9;19)(q21;q13)	6	5	1	0	0	0
1410	38	35	46,XY,t(1;18)(p22;q21)	15	7	5	2	1	0
1411	32	32	46,XX,t(4;12)(q23;q22)	15	7	5	2	1	0
1412	31	34	46,XX,t(4;10)(q21;q21)	15	7	5	2	1	0
1413	27	27	46,XX,t(1;5)(q32;p15)	15	7	5	2	1	0
1414	24	29	46,XY,t(12;18)(p13;q21)	15	7	5	2	1	0
1415	30	32	46,XX,t(1;7)(q32;q32)	15	7	5	2	1	0
1416	27	30	46,XY,t(3;20)(q25;q11)	15	7	5	2	1	0
1417	34	34	46,XY,t(11;22)(q23;q11)	15	7	5	2	1	0
1418	30	38	46,XY,t(10;11)(q24;q21)	15	7	5	2	1	0
1419	28	23	46,XX,t(4;11)(q25;q23)	15	7	5	2	1	0
1420	31	31	46,XX,t(10;11)(q22;q13)	15	7	5	2	1	0
1421	41	42	46,XY,t(11;22)(q23;q11)	15	7	5	2	1	0
1422	27	29	46,XX,t(3;10)(q27;p13)	15	7	5	2	1	0
1423	32	32	46,XY,t(2;4)(q23;q33)	15	7	5	2	1	0
1424	32	34	46,XX,t(8;12)(p21;q22)	15	7	5	2	1	0
1425	28	26	46,XY,t(11;22)(q23;q11.2)	1	1	0	0	0	0
1426	36	34	46,XY,t(17;19)(p11;q13.4)	4	3	0	0	0	1
1427	30	28	46,XX,t(10;17)(q22;p11)	4	3	0	0	0	1
1428	31	31	46,XY,t(4;12)(p13;p12)	4	3	0	0	0	1
1429	34	44	46,XY,t(2;10)(p25;q24)	4	3	0	0	0	1
1430	26	31	46,XX,t(1;6)(p32;q25)	4	3	0	0	0	1
1431	28	28	46,XY,t(10;12)(q22;q24)	4	3	0	0	0	1
1432	33	33	46,XY,(1;12)(q21;q22)	4	3	0	0	0	1
1433	31	32	46,XY,t(1;12)(p22;q22)	4	3	0	0	0	1
1434	31	31	46,XY,t(5;10)(q33;q11)	4	2	2	0	0	0
1435	31	30	46,XY,t(1;3)(p36.3;p21)	4	2	2	0	0	0
1436	31	31	46,XX,t(17;21)(q11;q22)	4	2	2	0	0	0
1437	30	31	46,XY,t(1;14)(q42;q32)	4	2	2	0	0	0
1438	33	35	46,XY,t(3;5)(p11;q13)	1	0	1	0	0	0
1439	26	25	46,XX,t(11;16)(q13;q12)	6	3	3	0	0	0
1440	35	36	46,XX,t(3;13)(p24;q13)	6	3	3	0	0	0
1441	27	28	46,XX,t(5;15)(q31;q24)	6	3	3	0	0	0
1442	26	25	46,XX,t(2;18)(q11;p11)	6	3	3	0	0	0
1443	37	37	46,XY,t(7;16)(q36;q24)	6	3	3	0	0	0
1444	28	25	46,XX,t(1;5)(q42.2;q35.3)	6	3	3	0	0	0
1445	27	30	46,XY,t(1;20)(p32;p13)	2	0	0	1	1	0
1446	29	30	46,XX,t(4;19)(q33;q13)	2	0	0	1	1	0
1447	28	28	46,XY,t(4;16)(q35;q11)	2	1	0	1	0	0
1448	31	30	46,XX,t(3;15)(q25;q26)	2	1	0	1	0	0
1449	32	32	46,XX,t(3;18)(q25;q21)	5	1	0	0	1	3
1450	34	36	46,XX,t(3;12)(p12;p12)	5	1	0	0	1	3
1451	31	36	46,XX,t(9;12)(q33;q11)	5	1	0	0	1	3
1452	33	37	46,XY,t(16;22)(p13.1;q13.3)	5	1	0	0	1	3
1453	36	36	46,XX,t(2;12)(q13;q24)	5	1	0	0	1	3
1454	30	38	46,XY,t(10;11)(q24;q21)	2	2	0	0	0	0
1455	32	32	46,XX,t(7;14)(q21;q13)	2	2	0	0	0	0
1456	25	27	46,XX,t(13;20)(q34;q11.2)	2	2	0	0	0	0
1457	29	32	46,XY,t(3;5)(p13;q21)	2	2	0	0	0	0
1458	24	22	46,XY,t(1;16)(p34;p13)	3	1	2	0	0	0
1459	38	43	46,XY,t(14;16)(q32.3;q24.2)	3	1	2	0	0	0
1460	28	26	46,XY,t(4;14)(p14;q24.1)	3	1	2	0	0	0
1461	32	33	46,XX,t(4;14)(q34;q24)	1	0	1	0	0	0
1462	22	26	46,XY,t(1;14)(p36;q32)	5	2	1	1	0	1
1463	31	31	46,XY,t(1;21)(q42;q22.3)	5	2	1	1	0	1
1464	29	30	46,XX,t(5;9)(p15;q13)	5	2	1	1	0	1
1465	36	34	46,XX,t(1;5)(q44;p13)	5	2	1	1	0	1
1466	33	30	46,XY,t(2;11)(q35;q21)	5	2	1	1	0	1
1467	31	37	46,XX,t(1;13)(p32;q34)	6	1	4	1	0	0
1468	30	35	46,XY,t(12;14)(p13.1;q21)	6	1	4	1	0	0
1469	36	43	46,XX,t(1;4)(q32;q21)	6	1	4	1	0	0
1470	29	32	46,XX,t(4;12)(q21;q22)	6	1	4	1	0	0
1471	29	37	46,XY,t(1;6)(q32;q25)	6	1	4	1	0	0
1472	39	42	46,XX,t(4;17)(p10;p10)	6	1	4	1	0	0
1473	30	30	46,XY,(6;16)(q15;p11)	1	1	0	0	0	0
1474	31	35	46,XX,t(4;17)(q21;q21)	1	1	0	0	0	0
1475	27	29	46,XY,t(11;18)(q25;q12)	1	0	1	0	0	0
1476	28	27	46,XY,t(4;22)(q11;p11)	5	2	1	1	0	1
1477	29	30	46,XX,t(7;13)(q11.1;q34)	5	2	1	1	0	1
1478	34	39	46,XY,t(8;16)(p21;q24.2)	5	2	1	1	0	1
1479	31	38	46,XX,t(9;12)(q33;q11)	5	2	1	1	0	1
1480	24	29	46,XY,t(4;7)(q25;q32)	5	2	1	1	0	1
1481	34	33	46,XY,t(7;20)(p13;q11)	3	1	1	0	1	0
1482	34	35	46,XX,t(2;17)(p23;q11)	3	1	1	0	1	0
1483	27	28	46,XY,t(3;6)(p13;q23)	3	1	1	0	1	0
1484	26	26	46,XY,t(9;14)(q13;q22)	4	4	0	0	0	0
1485	29	33	46,XY,t(4;21)(p15.2;p11.2)	4	4	0	0	0	0
1486	34	34	46,XX,t(7;9)(q11;q32)	4	4	0	0	0	0
1487	28	27	46,XY,t(10;12)(q22;q22)	4	4	0	0	0	0
1488	31	42	46,XY,t(6;13)(p21;q12)	3	0	0	0	0	3
1489	27	28	46,XY,t(3;6)(p21;p23)	3	0	0	0	0	3
1490	28	28	46,XY,t(11;22)(q23;q11)	3	0	0	0	0	3
1491	23	26	46,XX,t(9;13)(q22;q22)	2	1	0	1	0	0
1492	30	30	46,XY,t(1;6)(q32;q23)	2	1	0	1	0	0
1493	29	33	46,XY,t(6;12)(p25;q22)	2	2	0	0	0	0
1494	29	31	46,XX,r(10;13)(q22;q14)	2	2	0	0	0	0
1495	25	24	46,XY,t(14;16)(q24;p13)	4	1	0	3	0	0
1496	29	34	46,XX,t(3;16)(q21;p13)	4	1	0	3	0	0
1497	26	32	46,XX,t(5;6)(p15;q13)	4	1	0	3	0	0
1498	27	27	46,XY,t(16;17)(p13;q21)	4	1	0	3	0	0
1499	32	33	46,XX,t(8;21)(q22;q22)	4	2	2	0	0	0
1500	27	28	46,XY,t(11;22)(q23;q11)	4	2	2	0	0	0
1501	27	32	46,XY,t(1;2)(p34;q37)	4	2	2	0	0	0
1502	37	47	46,XX,t(3;7)(q21;p22)	4	2	2	0	0	0
1503	28	26	46,XY,t(4;13)(p15;q11)	7	1	1	5	0	0
1504	27	28	46,XX,t(10;12)(p13;q22)	7	1	1	5	0	0
1505	25	26	46,XY,t(2;9)(q21;p22)	7	1	1	5	0	0
1506	31	26	46,XY,t(2;13)(q36;q14)	7	1	1	5	0	0
1507	32	31	46,XX,t(8;18)(q22;q21.1)	7	1	1	5	0	0
1508	28	38	46,XY,t(9;15)(p24;q15)	7	1	1	5	0	0
1509	29	29	46,XX,t(2;6)(p13;q15)	7	1	1	5	0	0
1510	39	42	46,XY,t(7;16)(q11;q11)	4	1	0	0	0	3
1511	32	38	46,XX,t(11;16)(p15;p13)	4	1	0	0	0	3
1512	32	32	46,XY,t(4;15)(q23;q26.1)	4	1	0	0	0	3
1513	34	36	46,XX,t(5;18)(q23;p11.2)	4	1	0	0	0	3
1514	30	35	46,XY,t(2;6)(p11;p21)	2	0	2	0	0	0
1515	24	22	46,XY,t(2;11)(q36;q21)	2	0	2	0	0	0
1516	30	34	46,XX,t(5;9)(q31;q34)	1	1	0	0	0	0
1517	25	27	46,XY,t(15;18)(p12;q11)	4	0	0	3	0	1
1518	27	30	46,XY,t(11;21)(q13;q22)	4	0	0	3	0	1
1519	33	45	46,XY,t(8;14)(q22;q32)	4	0	0	3	0	1
1520	33	31	46,XX,t(6;14)(q23;q22)	4	0	0	3	0	1
1521	36	34	46,XX,t(6;15)(p21;q26)	1	0	1	0	0	0
1522	34	37	46,XX,t(2;11)(q31;q21)	1	0	1	0	0	0
1523	32	36	46,XY,t(7;14)(q22;q22)	4	3	1	0	0	0
1524	28	29	46,XY,t(7;20)(p13;q13)	4	3	1	0	0	0
1525	27	26	46,XX,t(5;13)(q33;q13)	4	3	1	0	0	0
1526	29	31	46,XX,t(8;12)(q22;q23)	4	3	1	0	0	0
1527	43	40	46,XX,t(5;18)(q23;p11.2)	7	3	2	0	2	0
1528	25	29	46.XY,t(3;11)(p25;q13)	7	3	2	0	2	0
1529	28	30	46,XX,t(10;11)(q26;q21)	7	3	2	0	2	0
1530	34	33	46,XY,t(2;6)(p13;q27)	7	3	2	0	2	0
1531	28	27	46,XX,t(5;8)(p14;q13)	7	3	2	0	2	0
1532	36	42	46,XY,t(2;4)(p23;q31)	7	3	2	0	2	0
1533	29	30	46,XY,t(2;8)(p22;q11)	7	3	2	0	2	0
1534	31	31	46,XX,t(3;7)(p22;q21)	4	1	0	3	0	0
1535	28	29	46,XX,t(3;4)(q27;q31)	4	1	0	3	0	0
1536	28	32	46,XX,t(11;22)(q23;q13)	4	1	0	3	0	0
1537	26	30	46,XY,t(7;20)(q11;q13)	4	1	0	3	0	0
1538	26	26	46,XY,t(14;19)(q24;q13)	4	1	2	0	0	1
1539	31	32	46,XX,t(3;6)(q27;q21)	4	1	2	0	0	1
1540	27	28	46,XY,t(8;18)(q11;q21)	4	1	2	0	0	1
1541	27	31	46,XX,t(6;18)(q13;q21)	4	1	2	0	0	1
1542	40	66	46,XX,t(8;10)(q21;q23)	3	2	0	0	0	1
1543	39	42	46,XX,t(5;13)(p14;q31)	3	2	0	0	0	1
1544	31	43	46,XX,t(2;19)(p23;p13)	3	2	0	0	0	1
1545	37	37	46,XX,t(6;9)(p21;q32)	6	4	2	0	0	0
1546	27	27	46,XX,t(2;8)(p15;p23)	6	4	2	0	0	0
1547	31	36	46,XY,t(4;11)(q35;q23)	6	4	2	0	0	0
1548	30	30	46,XY,t(5;6)(p14;q13)	6	4	2	0	0	0
1549	28	32	46,XX,t(1;9)(q21;q22)	6	4	2	0	0	0
1550	33	32	46,XX,t(1;8)(p13;q11)	6	4	2	0	0	0
1551	30	38	46,XY,t(2;9)(q14;p23)	2	2	0	0	0	0
1552	28	27	46,XY,t(3;5)(p21;q35)	2	2	0	0	0	0
1553	28	28	46,XX,t(11;14)(q23;q11)	3	2	1	0	0	0
1554	35	37	46,XX,t(1;13)(q32;q34)	3	2	1	0	0	0
1555	29	31	46,XX,t(1;5)(q21;q35)	3	2	1	0	0	0
1556	26	26	46.XX,t(8;17)(p11;q21)	4	2	1	0	0	1
1557	32	33	46,XX,t(1;2)(p36;q37)	4	2	1	0	0	1
1558	29	31	46,XX,t(4;11)(q31;q23)	4	2	1	0	0	1
1559	28	30	46,XY,t(3;12)(p21;q24)	4	2	1	0	0	1
1560	29	29	46,XY,t(2;5)(q21;q11.2)	8	3	2	2	0	1
1561	28	30	46,XX,t(15;20)(q24;q13)	8	3	2	2	0	1
1562	28	31	46,XX,t(4;15)(p12;q26)	8	3	2	2	0	1
1563	31	33	46,XX,t(13;14)(q12;q32)	8	3	2	2	0	1
1564	39	35	46,XY,t(1;18)(p22;q21)	8	3	2	2	0	1
1565	24	25	46,XX,t(1;12)(q44;q21)	8	3	2	2	0	1
1566	28	29	46,XX,t(5;6)(p15;q23)	8	3	2	2	0	1
1567	30	29	46,XX,t(9;13)(q22;q32)	8	3	2	2	0	1
1568	27	33	46,XX,t(6;18)(q23;q23)	7	2	3	0	0	2
1569	25	29	46,XY,t(11;13)(q23;q14)	7	2	3	0	0	2
1570	25	25	46,XX,t(3;13)(q21;q22)	7	2	3	0	0	2
1571	36	48	46,XY,t(15;16)(q24;p13)	7	2	3	0	0	2
1572	30	30	46,XY,t(17;19)(q11;q13)	7	2	3	0	0	2
1573	32	34	46,XX,t(15;18)(q22;q12)	7	2	3	0	0	2
1574	33	33	46,XX,t(11;14)(q24;q24)	7	2	3	0	0	2
1575	29	33	46,XX,t(11;18)(q21;q23)	7	4	3	0	0	0
1576	25	27	46,XX,t(4;11)(p14;q21)	7	4	3	0	0	0
1577	36	37	46,XX,t(10;11)(p13;q21)	7	4	3	0	0	0
1578	33	34	46,XX,t(13;22)(q14;q13)	7	4	3	0	0	0
1579	30	39	46,XX,t(8;14)(q21;q32)	7	4	3	0	0	0
1580	33	35	46,XY,t(4;7)(p16;q22)	7	4	3	0	0	0
1581	32	41	46,XX,t(3;6)(q26.2;q25.1)	7	4	3	0	0	0
1582	28	29	46,XY,t(2;8)(p25;p21)	6	3	3	0	0	0
1583	31	31	46,XY,t(7;12)(p15;q24.3)	6	3	3	0	0	0
1584	29	27	46,XX,t(2;14)(p25;q24)	6	3	3	0	0	0
1585	28	29	46,XY,t(12;13)(p11;q14)	6	3	3	0	0	0
1586	31	31	46,XY,t(5;10)(q33;q11)	6	3	3	0	0	0
1587	34	35	46,XX,t(2;14)(p23;q24)	6	3	3	0	0	0
1588	28	28	46,XY,t(10;20)(p10;q10)	2	2	0	0	0	0
1589	28	29	46,XX,t(7;15)(q35;q24)	2	2	0	0	0	0
1590	34	23	46,XY,t(1;17)(p36.1;q21)	1	0	0	1	0	0
1591	30	31	46,XX,t(2;4)(p23;q21)	4	2	0	0	0	2
1592	43	45	46,XY,t(6;12)(q21;q22)	4	2	0	0	0	2
1593	27	28	46,XX,t(1;14)(q21;q22)	4	2	0	0	0	2
1594	36	28	46,XX,t(12;13)(q13;q21)	4	2	0	0	0	2
1595	38	42	46,XY,t(3;13)(q26;q12)	2	1	0	1	0	0
1596	30	35	46,XY,t(8;17)(p23.1;q23.1)	2	1	0	1	0	0
1597	30	29	46,XX,t(1;2)(p36.1;q33)	6	5	0	1	0	0
1598	32	32	46,XX,t(10;12)(q22;q22)	6	5	0	1	0	0
1599	38	42	46,XY,t(9;18)(q22;p11)	6	5	0	1	0	0
1600	31	34	46,XX,t(10;15)((q24;q26)	6	5	0	1	0	0
1601	37	33	46,XY,t(10;15)(p11;q11)	6	5	0	1	0	0
1602	28	31	46,XX,t(4;12)(p16;q21)	6	5	0	1	0	0
1603	28	29	46,XY,t(6;10)(q21;p13)	4	1	2	0	0	1
1604	36	37	46,XX,t(5;8)(q33;p23)	4	1	2	0	0	1
1605	31	34	46,XX,t(4;17)(q21;q21)	4	1	2	0	0	1
1606	36	36	46,XX,t(3;12)(q26;p11)	4	1	2	0	0	1
1607	33	37	46,XX,t(11;22)(q23;q11.2)	14	8	6	0	0	0
1608	29	34	46,XX,t(2;12)(q32;q24)	14	8	6	0	0	0
1609	38	37	46,XY,t(2;6)(q33;q15)	14	8	6	0	0	0
1610	29	29	46,XY,t(3;15)(p23;q11.2)	14	8	6	0	0	0
1611	31	31	46,XY,t(11;22)(q23;q11.2)	14	8	6	0	0	0
1612	29	30	46,XY,t(11;22)(q23;q11.2)	14	8	6	0	0	0
1613	31	44	46,XX,t(1;17)(p10;q10)	14	8	6	0	0	0
1614	27	29	46,XY,t(11;18)(q25;q12)	14	8	6	0	0	0
1615	32	33	46,XY,t(5;8)(p15;q13)	14	8	6	0	0	0
1616	28	36	46,XX,t(4;16)(q21;q22)	14	8	6	0	0	0
1617	27	27	46,XX,t(14;15)(q22;q26)	14	8	6	0	0	0
1618	28	34	46,XX,t(1;19)(q32;q13)	14	8	6	0	0	0
1619	30	29	46,XX,t(8;17)(p21;q24)	14	8	6	0	0	0
1620	26	25	46,XX,t(13;15)(p21;q21)	14	8	6	0	0	0
1621	28	32	46,XY,t(11;14)(p10;q10)	9	3	5	1	0	0
1622	29	28	46,XX,t(7;14)(q34;q11)	9	3	5	1	0	0
1623	24	25	46,XY.t(14;15)(q24;q26)	9	3	5	1	0	0
1624	24	27	46,XY.t(5;20)(q15;p11)	9	3	5	1	0	0
1625	39	41	46,XY.t(11;14)(q21;q22)	9	3	5	1	0	0
1626	28	28	46,XY.t(3;21)(p13;q22)	9	3	5	1	0	0
1627	37	40	46,XX,t(8;16)(q13;p13)	9	3	5	1	0	0
1628	28	29	46,XX,t(9;10)(p24;q25)	9	3	5	1	0	0
1629	29	31	46,XY,t(1;3)(p13;q21)	9	3	5	1	0	0
1630	35	42	46,XY,t(9;12)(q34;q24)	5	4	0	1	0	0
1631	27	28	46,XX,t(1;18)(q44;q21.1)	5	4	0	1	0	0
1632	39	30	46,XX,t(3;21)(p13;q22)	5	4	0	1	0	0
1633	36	37	46,XX,t(6;7)(q15;q22)	5	4	0	1	0	0
1634	36	36	46,XY,t(1;6)(q32;p25)	5	4	0	1	0	0
1635	22	28	46,XY,t(4;13)(p14;q12)	5	4	1	0	0	0
1636	29	29	46,XX,t(4;8)(p15.2;q24.2)	5	4	1	0	0	0
1637	39	38	46,XY,t(12;13)(q24;q22)	5	4	1	0	0	0
1638	29	29	46,XY,t(5;10)(q31;q11)	5	4	1	0	0	0
1639	31	31	46,XX,t(10;14)(q25;q21)	5	4	1	0	0	0
1640	32	36	46,XY,t(1;6)(p36;p21)	1	0	0	1	0	0
1641	24	22	46,XX,t(2;10)(p23;q26)	1	1	0	0	0	0
1642	34	34	46,XX,t(7;9)(q11;q32)	1	1	0	0	0	0
1643	29	27	46,XY,t(4;12)(p15;q13)	2	1	1	0	0	0
1644	33	29	46,XY,t(1;7)(p31;q22)	2	1	1	0	0	0
1645	26	33	46,XX,t(7;14)(q32;q24)	3	2	0	1	0	0
1646	28	29	46,XY,t(1;15)(p36.1;q22)	3	2	0	1	0	0
1647	30	30	46,XX,t(2;6)(p25;q23)	3	2	0	1	0	0
1648	41	42	46,XY,t(11;22)(q23;q11)	4	2	0	2	0	0
1649	34	35	46,XX,t(7;17)(q22;q23)	4	2	0	2	0	0
1650	24	29	46,XY,t(7;8)(q32;q24)	4	2	0	2	0	0
1651	32	33	46,XX,t(9;21)(p13.1;q11.2)	4	2	0	2	0	0
1652	30	48	46,XY,t(17;22)(q21;q11)	2	0	2	0	0	0
1653	28	32	46,XY,t(1;3)(q32;q29)	2	0	2	0	0	0
1654	36	26	46,XX,t(4;10)(q27;q23)	6	1	4	0	0	1
1655	32	31	46,XX,t(1;15)(p33;q25)	6	1	4	0	0	1
1656	30	30	46,XX,t(11;16)(p13;q24)	6	1	4	0	0	1
1657	34	46	46,XX,t(3;6)(q27;q27)	6	1	4	0	0	1
1658	30	31	46,XX,t(11;22)(q23;q11.2)	6	1	4	0	0	1
1659	28	29	46,XY,t(5;11)(p15;q23)	6	1	4	0	0	1
1660	29	30	46,XY,t(2;8)(q21;q22)	1	1	0	0	0	0
1661	24	30	46,XX,t(20;21)(p13;q22)	4	0	3	0	0	1
1662	39	41	46,XX,t(2;18)(q23;q23)	4	0	3	0	0	1
1663	32	32	46,XX,t(7;14)(q21;q13)	4	0	3	0	0	1
1664	25	24	46,XX,t(12;21)(q13;q22)	4	0	3	0	0	1
1665	31	36	46,XX,t(2;3)(p13;q21)	4	2	1	1	0	0
1666	30	26	46,XY,t(9;12)(p13;p13)	4	2	1	1	0	0
1667	39	38	46,XY,t(5;15)(q22;q26)	4	0	2	0	2	0
1668	25	30	46,XX,t(12;14)(q24.1;q22)	4	0	2	0	2	0
1669	27	32	46,XX,t(6;14)(q23;q24)	4	0	2	0	2	0
1670	36	37	46,XX,t(4;13)(q25;q32)	4	0	2	0	2	0
1671	27	27	46,XX,t(1;15)(p34;q26)	7	5	2	0	0	0
1672	29	30	46,XY,t(16;20)(q22;q13)	7	5	2	0	0	0
1673	26	26	46,XX,t(3;10)(p21;p11)	7	5	2	0	0	0
1674	39	33	46,XY,t(6;7)(q15;q32)	7	5	2	0	0	0
1675	27	26	46,XX,t(10;13)(q21;q13)	7	5	2	0	0	0
1676	30	33	46,XX,t(3;8)(p13q22)	7	5	2	0	0	0
1677	28	27	46,XX,t(1;10)(p34;q26)	7	5	2	0	0	0
1678	44	46	46,XX,t(7;10)(p13;q22)	18	2	6	2	8	0
1679	35	35	46,XY,t(8;10)(q24;q10)	18	2	6	2	8	0
1680	27	27	46,XX,t(10;12)(q24;q23)	18	2	6	2	8	0
1681	32	35	46,XY,t(9;15)(q13;p11.2)	18	2	6	2	8	0
1682	26	28	46,XX,t(2;10)(q37;p11)	18	2	6	2	8	0
1683	31	31	46,XY,t(6;10)(q22;q26)	18	2	6	2	8	0
1684	30	40	46,XY,t(14;17)(q22;q23)	18	2	6	2	8	0
1685	25	25	46,XX,t(5;8)(p13;p23)	18	2	6	2	8	0
1686	33	32	46,XX,t(5;18)(q31;q23)	18	2	6	2	8	0
1687	29	31	46,XX,t(12;16)(p11;p13)	18	2	6	2	8	0
1688	26	30	46,XX,t(11;22)(q23;q11)	18	2	6	2	8	0
1689	21	23	46,XX,t(5;12)(q31;q21)	18	2	6	2	8	0
1690	26	26	46,XX,t(5;12)(q11.2;q15)	18	2	6	2	8	0
1691	31	30	46,XY,t(1;2)(p36;p23)	18	2	6	2	8	0
1692	31	30	46,XX,t(15;16)(q11;p11)	18	2	6	2	8	0
1693	29	28	46,XX,t(1;4)(q32;q33)	18	2	6	2	8	0
1694	30	30	46,XY,t(5;15)(q11;q11)	18	2	6	2	8	0
1695	26	26	46,XX,t(3;6)(p21.1;q25.1)	18	2	6	2	8	0
1696	29	30	46,XX,t(1;15)(q44;q24)	1	0	0	0	0	1
1697	29	30	46,XX,t(14;15)(p11;q13)	2	0	0	1	1	0
1698	31	44	46,XX,t(8;21)(q22;q22)	2	0	0	1	1	0
1699	28	37	46,XX,t(11;22)(q23;q11)	4	3	1	0	0	0
1700	37	37	46,XX,t(1;7)(q25;q22)	4	3	1	0	0	0
1701	28	35	46,XY,t(3;18)(q27;q21)	4	3	1	0	0	0
1702	27	31	46,XY,t(1;2)(p34;q37)	4	3	1	0	0	0
1703	34	36	46,XY,t(1;6)(q25;q25)	4	2	1	1	0	0
1704	32	33	46,XX,t(1;9)(q25;q22)	4	2	1	1	0	0
1705	34	34	46,XX,t(4;12)(q21;q13)	5	1	3	1	0	0
1706	34	40	46,XX,t(9;16)(q34;q12)	5	1	3	1	0	0
1707	26	36	46,XY,t(7;21)(q22;q22)	5	1	3	1	0	0
1708	26	26	46,XY,t(5;13)(p13.2;q10)	5	1	3	1	0	0
1709	23	26	46,XX,t(3;22)(q22;q13)	4	1	3	0	0	0
1710	31	38	46,XX,t(11;16)(p15;p13)	4	1	3	0	0	0
1711	30	29	46,XY,t(1;4)(q21;q33)	4	1	3	0	0	0
1712	29	30	46,XX,t(7;10)(q22;p11)	4	1	3	0	0	0
1713	31	32	46,XX,t(18;21)(q11;q22)	6	3	3	0	0	0
1714	25	24	46,XY,t(9;11)(q22;q21)	6	3	3	0	0	0
1715	28	35	46,XX,t(2;11)(q35;q21)	6	3	3	0	0	0
1716	33	34	46,XY,t(2;11)(q21;q21)	6	3	3	0	0	0
1717	26	30	46,XY,t(2;6)(q11;q27)	6	3	3	0	0	0
1718	34	34	46,XY,t(5;18)(q13;q11)	6	3	3	0	0	0
1719	23	29	46,XY,t(1;15)(q12;p11)	3	0	1	0	2	0
1720	24	26	46,XY,t(10;16)(q26;p11)	3	0	1	0	2	0
1721	24	32	46,XX,t(10;22)(q24;q12)	3	0	1	0	2	0
1722	28	29	46,XX,t(9;16)(q22;q22)	2	2	0	0	0	0
1723	40	40	46,XX,t(10;16)(q24;q13)	2	2	0	0	0	0
1724	33	39	46,XY,t(12;13)(q15;q34)	4	2	1	0	0	1
1725	36	26	46,XX,t(8;17)(p11;q21)	4	2	1	0	0	1
1726	25	34	46,XX,t(3;8)(q21;q24)	4	2	1	0	0	1
1727	28	32	46,XY,t(2;7)(q23;p15)	4	2	1	0	0	1
1728	33	35	46,XY,t(4;9)(p14;q21)	1	0	0	1	0	0
1729	29	29	46,XY,t(5;7)(q11;p22)	1	0	1	0	0	0
1730	33	38	46,XX,t(7;14)(p13;q32)	1	1	0	0	0	0
1731	36	36	46,X,t(8;10)(p11;q24)	1	1	0	0	0	0
1732	29	33	46,XX,t(11;18)(q21;q23)	3	0	2	1	0	0
1733	27	32	46,XY,t(13;16)(q22;q2)	3	0	2	1	0	0
1734	28	29	46,XY,t(1;10)(q32.1;p15)	3	0	2	1	0	0
1735	27	29	46,XY,t(8;18)(q11;q21)	4	2	1	0	0	1
1736	28	28	46,XX,t(7;10)(p13;q22)	4	2	1	0	0	1
1737	32	33	46,XX,t(1;2)(p36;q37)	4	2	1	0	0	1
1738	31	29	46,XX,t(1;5)(p21;q34)	4	2	1	0	0	1
1739	28	37	46,XY,t(8;12)(q11;q24)	4	2	1	1	0	0
1740	26	27	46,XX,t(6;7)(q21;p15)	4	2	1	1	0	0
1741	27	29	46,XY,t(8;22)(p21;q12)	4	2	1	1	0	0
1742	28	29	46,XY,t(6;10)(q21;p13)	4	2	1	1	0	0
1743	28	24	46,XX,t(3;15)(p23;q25)	2	0	1	0	1	0
1744	29	28	46,XX,t(6;15)(q15;q15)	2	0	1	0	1	0
1745	38	35	46,XX,t(8;22)(q24;q13)	4	0	4	0	0	0
1746	32	34	46,XY,t(5;7)(q35;q22)	4	0	4	0	0	0
1747	27	28	46,XX,t(16;22)(p11;q11)	4	0	4	0	0	0
1748	27	33	46,XY,t(1;5)(p22;q11)	4	0	4	0	0	0
1749	34	31	46,XX,t(8;13)(q24;q32)	4	3	1	0	0	0
1750	35	54	46,XY,t(2;8)(q23;q24)	4	3	1	0	0	0
1751	32	35	46,XX,t(4;17)(q21;q21)	4	3	1	0	0	0
1752	29	26	46,XX,t(3;5)(p21;q35)	4	3	1	0	0	0
1753	27	27	46,XY,t(11;12)(p15;q15)	5	2	0	0	1	2
1754	34	37	46,XX,t(2;6)(q36;q23)	5	2	0	0	1	2
1755	33	35	46,XY,t(3;5)(p11;q13)	5	2	0	0	1	2
1756	27	28	46,XX,t(14;17)(p22;p13)	5	2	0	0	1	2
1757	27	28	46,XY,t(1;7)(q42;p22)	5	2	0	0	1	2
1758	38	37	46,XY,t(9;17)(q32;p13)	2	1	0	1	0	0
1759	28	30	46,XX,t(11;22)(q25;q13)	2	1	0	1	0	0
1760	26	28	46,XY,t(3;5)(p21;q13)	4	4	0	0	0	0
1761	20	27	46,XY,t(12;14)(q22;q32)	4	4	0	0	0	0
1762	30	31	46,XX,t(2;4)(p23;q21)	4	4	0	0	0	0
1763	28	32	46,XY,t(2;14)(p13;q32)	4	4	0	0	0	0
1764	32	33	46,XY,t(4;18)(p15.2;q23)	1	0	0	1	0	0
1765	37	36	46,XY,t(3;17)(p21;q21)	2	1	1	0	0	0
1766	27	25	46,XX,t(11;16)(q13;q12)	2	1	1	0	0	0
1767	34	35	46,XY,t(4;6)(q31;p11)	3	1	0	0	0	2
1768	26	28	46,XY,t(5;9)(q31;q22)	3	1	0	0	0	2
1769	39	41	46,XY,t(11;22)(q23;q11)	3	1	0	0	0	2
1770	24	27	46,XX,t(1;10)(q25;q22)	3	1	2	0	0	0
1771	34	37	46,XX,t(2;4)(q21;q28)	3	1	2	0	0	0
1772	32	31	46,XY,t(6;8)(q25;q22)	3	1	2	0	0	0
1773	28	30	46,XY,t(2;6)(q14;q23)	4	3	1	0	0	0
1774	24	24	46,XY,t(7;13)(q32;q22)	4	3	1	0	0	0
1775	35	37	46,XX,t(12;13)(q14;q33)	4	3	1	0	0	0
1776	30	29	46,XX,t(4;9)(q31;q22)	4	3	1	0	0	0
1777	32	30	46,XY,t(2;22)(q33;q13)	4	2	1	0	0	1
1778	28	26	46,XY,t(8;11)(q23.1;q22.1)	4	2	1	0	0	1
1779	29	33	46,XX,t(6;11)(q26;q23)	4	2	1	0	0	1
1780	28	33	46,XY,t(1;2)(q42;q37)	4	2	1	0	0	1
1781	30	28	46,XX,,t(7;18)(p13;p11)	1	1	0	0	0	0
1782	39	30	46,XX,t(7;9)(p15;p22)	4	1	3	0	0	0
1783	35	39	46,XY,t(1;4)(q22;q26)	4	1	3	0	0	0
1784	38	39	46,XY,t(12;13)(q13;q32)	4	1	3	0	0	0
1785	24	35	46,XY,t(2;18)(q33;q23)	4	1	3	0	0	0
1786	35	37	46,XY,t(2;5)(q21;q31)	3	2	0	1	0	0
1787	34	38	46,XY,t(5;13)(q34;q32)	3	2	0	1	0	0
1788	29	29	46,XX,t(7;15)(q35;q24)	3	2	0	1	0	0
1789	31	31	46,XX,t(5;17)(q35.3;p13.2)	9	4	3	2	0	0
1790	40	41	46,XY,t(2;7)(p11;q11)	9	4	3	2	0	0
1791	27	31	46,XX,t(13;21)(q12;q22)	9	4	3	2	0	0
1792	30	29	46,XX,t(1;3)(p31;p25)	9	4	3	2	0	0
1793	30	31	46,XX,t(16;17)(p11;q21)	9	4	3	2	0	0
1794	26	28	46,XY,t(1;19)(p12;q13)	9	4	3	2	0	0
1795	30	30	46,XX,t(2;6)(p25;q23)	9	4	3	2	0	0
1796	33	34	46,XX,t(2;13)(q23;q22)	9	4	3	2	0	0
1797	32	33	46,XY,t(5;14)(q13;q32)	9	4	3	2	0	0
1798	25	24	46,XX,t(11;19)(q23;p13)	1	1	0	0	0	0
1799	30	30	46,XX,t(1;10)(q23;q22)	5	2	3	0	0	0
1800	28	27	46,XY,t(4;13)(p15;q11)	5	2	3	0	0	0
1801	31	32	46,XY,t(9;22)(q22;q13)	5	2	3	0	0	0
1802	24	27	46,XX,t(7;21)(p11;q22)	5	2	3	0	0	0
1803	31	31	46,XY,t(16;17)(p13;q23)	5	2	3	0	0	0
1804	33	35	46,XYY,der(13;14)(q10;q10)	3	1	2	0	0	0
1805	39	41	46,XY,t(11;14)(q21;q22)	3	1	2	0	0	0
1806	29	36	46,XY,t(7;21)(p11;q21)	3	1	2	0	0	0
1807	40	39	46,XY,t(15;20)(q22;q11)	2	2	0	0	0	0
1808	32	33	46,XY,t(1;10)(p36;q24)	2	2	0	0	0	0
1809	27	30	46,XX,t(1;2)(q21;q21)	4	3	1	0	0	0
1810	25	23	46,XX,t(4;10)(q27;q26)	4	3	1	0	0	0
1811	28	29	46,XX,t(10;17)(q26;q11.2)	4	3	1	0	0	0
1812	27	30	46,XX,t(2;10)(p15;p11.2)	4	3	1	0	0	0
1813	26	35	46,XX,t(11;22)(q23;q11)	3	2	1	0	0	0
1814	27	27	46,XX,t(3;18)(p23;p11)	3	2	1	0	0	0
1815	32	45	46,XX,t(4;5)(q31;q11)	3	2	1	0	0	0
1816	31	36	46,XX,t(1;17)(p36;q21)	8	2	6	0	0	0
1817	36	36	46,XX,t(2;6)(q21;p25)	8	2	6	0	0	0
1818	29	29	46,XX,t(5;9)(q11;q13)	8	2	6	0	0	0
1819	29	30	46,XX,t(4;10)(q33;q11)	8	2	6	0	0	0
1820	26	26	46,XX,t(5;7)(p13;p14)	8	2	6	0	0	0
1821	29	29	46,XX,t(6;13)(q25q22)	8	2	6	0	0	0
1822	24	25	46,XX,t(2;12)(q33;q22)	8	2	6	0	0	0
1823	25	25	46,XX,t(10;21)(q23;q21)	8	2	6	0	0	0
1824	32	38	46,XY,t(17;22)(q25;q11)	4	0	4	0	0	0
1825	32	32	46,XY,t(2;4)(q23;q33)	4	0	4	0	0	0
1826	36	46	46,XX,t(4;12)(p14;p13)	4	0	4	0	0	0
1827	26	25	46,XX,t(5;9)(q11.2;p24)	4	0	4	0	0	0
1828	24	28	46,XY,t(1;13)(p22;q32)	1	1	0	0	0	0
1829	35	35	46,XX,t(5;9)(q13;q32)	1	1	0	0	0	0
1830	27	29	46,XY,t(7;20)(q11;q13)	3	0	1	0	1	1
1831	30	30	46,XX,t(7;17)(q22;q23)	3	0	1	0	1	1
1832	28	32	46,XX,t(3;15)(q21;q15)	3	0	1	0	1	1
1833	30	38	46,XY,t(10;15)(q11;p13)	4	1	2	1	0	0
1834	30	35	46,XX,t(7;16)(q11;p13)	4	1	2	1	0	0
1835	29	30	46,XY,t(2;20)(q23;p13)	4	1	2	1	0	0
1836	27	28	46,XX,t(10;14)(q11;q24)	4	1	2	1	0	0
1837	34	44	46,XY,t(2;10)(p25;q24)	9	3	2	3	1	0
1838	23	26	46,XX,t(11;21)(p11.2;q21)	9	3	2	3	1	0
1839	27	31	46,XX,t(2;5)(p25;q13)	9	3	2	3	1	0
1840	30	29	46,XY,t(8;14)(q22;q22)	9	3	2	3	1	0
1841	26	28	46,XY,t(2;9)(p11;p22)	9	3	2	3	1	0
1842	38	38	46,XX,t(9;13)(q22;q32)	9	3	2	3	1	0
1843	28	34	46,XY,t(6;10)(q21;q11)	9	3	2	3	1	0
1844	33	33	46,XY,t(14;17)(p11;p11)	9	3	2	3	1	0
1845	33	40	46,XX,t(5;22)(q11;q11)	9	3	2	3	1	0
1846	31	29	46,XX,t(17;18)(p13;q21)	4	3	1	0	0	0
1847	33	31	46,XX,t(2;4)(p23;q27)	4	3	1	0	0	0
1848	34	32	46,XX,t(7;8)(q22;q24)	4	3	1	0	0	0
1849	37	40	46,XX,t(12;17)(q15;q23)	4	3	1	0	0	0
1850	34	43	46,XY,t(3;15)(q21;p11.2)	5	1	3	1	0	0
1851	29	28	46,XX,t(1;4)(q32;q33)	1	1	0	0	0	0
1852	26	26	46,XX,t(3;10)(p23;p12)	2	1	0	1	0	0
1853	28	28	46,XX,t(1;4)(p13;q12)	2	1	0	1	0	0
1854	31	31	46,XX,t(10;14)(q25;q21)	2	1	0	0	1	0
1855	30	31	46,XX,t(9;22)(q34;q12)	2	1	0	0	1	0
1856	31	35	46,XY,t(2;15)(q13;q25)	4	1	1	1	0	1
1857	27	30	46,XX,t(7;13)(q22;q32)	4	1	1	1	0	1
1858	28	28	46,XX,t(10;18)(q26;q21)	4	1	1	1	0	1
1859	28	34	46,XY,t(7;18)(q22;p21)	4	1	1	1	0	1
1860	34	38	46,XY,t(7;16)(q32;p13)	4	2	1	1	0	0
1861	27	38	46,XY,t(11;22)(q23;q11)	4	2	1	1	0	0
1862	34	36	46,XX,t(3;5)(p10;p10)	4	2	1	1	0	0
1863	38	37	46,XY,t(2;9)(p23;q13)	4	2	1	1	0	0
1864	32	32	46,XX,t(4;12)(p15;q13)	4	2	1	1	0	0
1865	33	36	46,XY,t(17;19)(q21;p13)	4	2	1	1	0	0
1866	24	26	46,XY,t(4;21)(q21;q11)	4	2	1	1	0	0
1867	25	34	46,XY,t(4;10)(q27;p11)	4	2	1	1	0	0
1868	26	22	46,XY,t(6;22)(q21;p11)	3	1	2	0	0	0
1869	36	36	46,XY,t(1;6)(q32;p25)	3	1	2	0	0	0
1870	32	33	46,XX,t(3;10)(p14;q26)	3	1	2	0	0	0
1871	27	28	46,XY,t(4;22)(p15.33;q13.1)	4	3	0	1	0	0
1872	30	35	46,XY,t(3;5)(p25;q13)	4	3	0	1	0	0
1873	30	33	46,XY,t(5;6)(q15;p23)	4	3	0	1	0	0
1874	26	25	46,XY,t(13;18)(q22;q12)	4	3	0	1	0	0
1875	36	39	46,XY,t(8;21)(q21;q22)	2	2	0	0	0	0
1876	24	26	46,XX,t(3;7)(q26;q22)	2	2	0	0	0	0
1877	35	38	46,XX,t(1;3)(q34;q27)	3	1	1	1	0	0
1878	32	30	46,XY,t(1;2)(p36;p23)	3	1	1	1	0	0
1879	29	27	46,XY,t(1;4)(q32;q35)	3	1	1	1	0	0
1880	30	41	46,XY,t(2;10)(q31;q24)	4	3	1	0	0	0
1881	30	36	46,XX,t(1;4)(q21;q31)	4	3	1	0	0	0
1882	30	31	46,XX,t(3;20)(q21;p13)	4	3	1	0	0	0
1883	24	25	46,XY,t(2;21)(q13;q11.2)	4	3	1	0	0	0
1884	23	25	46,XX,t(8;12)(q24.1;q13)	1	0	1	0	0	0
1885	25	26	46,XX,t(6;7)(q21;q32)	3	2	1	0	0	0
1886	32	33	46,XX,t(10;12)(q22;q22)	3	2	1	0	0	0
1887	30	30	46,XX,t(2;9)(q37;q33)	3	2	1	0	0	0
1888	37	36	46,XX,t(5;11)(p15;q23)	1	0	1	0	0	0
1889	29	28	46,XX,t(2;22)(p23;q11)	4	2	0	2	0	0
1890	28	29	46,XX,t(3;10)(q26;q26)	4	2	0	2	0	0
1891	29	31	46,XX,t(11;22)(q25;q13)	4	2	0	2	0	0
1892	27	28	46,XX,t(3;5)(q23;q33)	4	2	0	2	0	0
1893	35	41	46,XX,t(1;12)(p21;q15)	2	1	0	0	0	1
1894	26	26	46,XX,t(5;13)(q13;q14)	2	1	0	0	0	1
1895	27	38	46,XY,t(16;19)(p10;q10)	5	3	1	0	0	1
1896	37	36	46,XX,t(14;18)(q11;q11)	5	3	1	0	0	1
1897	23	24	46,XX,t(5;9)(q34;q21)	5	3	1	0	0	1
1898	21	23	46,XX,t(5;12)(q31;q21)	5	3	1	0	0	1
1899	28	29	46,XX,t(3;12)(q26;q15)	5	3	1	0	0	1
1900	29	30	46,XX,t(7;18)(p13;q23)	4	3	0	1	0	0
1901	28	29	46,XY,t(1;5)(p36;q13)	4	3	0	1	0	0
1902	30	31	46,XY,t(15;22)(q22;q13)	4	3	0	1	0	0
1903	27	29	46,XX,t(12;13)(q15;q12)	4	3	0	1	0	0
1904	26	28	46,XX,t(4;16)(q23;p13)	3	2	1	0	0	0
1905	30	33	46,XX,t(6;11)(q26;q23)	3	2	1	0	0	0
1906	24	26	46,XX,t(3;13)(p21;q14)	3	2	1	0	0	0
1907	39	40	46,XX,t(4;12)(q31;q24)	2	1	1	0	0	0
1908	29	34	46,XY,t(3;13)(p13;q14)	2	1	1	0	0	0
1909	43	39	46,XX,t(16;19)(p10;q10)	2	1	1	0	0	0
1910	30	32	46,XX,t(7;10)(q22;q11.2)	2	1	1	0	0	0
1911	25	27	46,XX,t(5;20)(q15;p11)	4	3	1	0	0	0
1912	31	33	46,XY,t(8;22)(q24;q11)	4	3	1	0	0	0
1913	30	30	46,XX,t(1;16)(p10;q10)	4	3	1	0	0	0
1914	32	35	46,XX,t(6;11)(q26;q23)	4	3	1	0	0	0
1915	27	31	46,XY,t(10;11)(p12;q22)	3	3	0	0	0	0
1916	33	31	46,XY,t(13;14)(q12;q24)	3	3	0	0	0	0
1917	28	28	46,XX,t(2;14)(p10;q10)	3	3	0	0	0	0
1918	35	35	46,XX,t(2;17)(p23;q11)	5	1	3	0	1	0
1919	26	27	46,XX,t(6;13)(p23;q14)	5	1	3	0	1	0
1920	30	29	46,XX,t(4;10)(q27;q26)	5	1	3	0	1	0
1921	32	40	46,XX,t(1;2)(q23;q37)	5	1	3	0	1	0
1922	27	24	46,XY,t(11;22)(q23;q11)	5	1	3	0	1	0
1923	28	29	46,XY,t(1;15)(p36.1;q22)	4	2	2	0	0	0
1924	33	37	46,XX,t(11;22)(q23;q11.2)	4	2	2	0	0	0
1925	30	30	46,XY,t(2;8)(p22;q11)	4	2	2	0	0	0
1926	28	27	46,XX,t(2;8)(p15;p23)	4	2	2	0	0	0
1927	32	32	46,XY,t(6;10)(p11;q11)	2	0	0	2	0	0
1928	29	33	46,XX,t(1;9)(p22;p13)	2	0	0	2	0	0
1929	37	39	46,XX,t(4;8)(p10;p10)	4	3	0	0	1	0
1930	27	30	46,XX,t(8;19)(p22;p13.3)	4	3	0	0	1	0
1931	24	27	46,XY,t(9;21)(p13;q22)	4	3	0	0	1	0
1932	26	30	46,XX,t(9;13)(q33;q22)	4	3	0	0	1	0
1933	33	31	46,XY,t(3;8)(p14;q22)	2	1	1	0	0	0
1934	30	30	46,XY,t(9;17)(p13;p11)	2	1	1	0	0	0
1935	30	29	46,XX,t(3;19)(q23;q13)	4	1	3	0	0	0
1936	30	31	46,XY,t(3;10)(q27;p12.2)	4	1	3	0	0	0
1937	30	33	46,XX,t(11;18)(q21;q23)	4	1	3	0	0	0
1938	28	31	46,XX,t(3;4)(p11;q12)	4	1	3	0	0	0
1939	24	29	46,XX,t(8;10)(p22;p12)	1	1	0	0	0	0
1940	29	30	46,XX,t(3;6)(q26.2;p25)	2	1	1	0	0	0
1941	27	29	46,XY,t(1;12)(q21;q13)	2	1	1	0	0	0
1942	27	27	46,XX,t(14;15)(q22;q26)	2	1	1	0	0	0
1943	32	35	46,XX,t(11;15)(q13;q22)	2	1	1	0	0	0
1944	25	27	46,XX,t(7;12)(p12;q24)	3	2	1	0	0	0
1945	29	32	46,XX,t(12;16)(p11;p13)	3	2	1	0	0	0
1946	29	27	46,XX,t(2;14)(p25;q24)	3	2	1	0	0	0
1947	28	26	46,XY,t(3;5)(p21;q35)	1	0	0	1	0	0
1948	29	30	46,XY,t(7;9)(q32;p24)	3	1	1	0	1	0
1949	31	34	46,XX,t(8;18)(q24.1;q21)	3	1	1	0	1	0
1950	32	34	46,XY,t(6;13)(q12;q34)	3	1	1	0	1	0
1951	31	33	46,XX,t(1;12)(q25;q15)	6	4	1	1	0	0
1952	32	33	46,XX,t(8;16)(p11;q24)	2	1	0	1	0	0
1953	36	37	46,XX,t(4;13)(q25;q32)	2	1	0	1	0	0
1954	32	36	46,XX,t(12;16)(q13;p13)	5	4	0	1	0	0
1955	28	28	46,XX,t(1;2)(p36;p25)	5	4	0	1	0	0
1956	25	25	46,XY,t(4;8)(p16;p22)	5	4	0	1	0	0
1957	29	36	46,XY,t(7;21)(p11;q21)	5	4	0	1	0	0
1958	31	33	46,XX,t(1;16)(p10;q10)	5	4	0	1	0	0
1959	25	32	46,XY,t(4;7)(q25;q22)	4	1	1	0	2	0
1960	31	38	46,XY,t(2;19)(p11;q13)	4	1	1	0	2	0
1961	25	24	46,XY,t(7;13)(q32;q22)	4	1	1	0	2	0
1962	29	30	46,XX,t(3;4)(q21;q31)	4	1	1	0	2	0
1963	33	36	46,XY,t(6;18)(q26;p11)	3	2	1	0	0	0
1964	25	28	46,XY,t(1;6)(p34;p22)	3	2	1	0	0	0
1965	28	32	46,XY,t(9;17)(q12;q21)	3	2	1	0	0	0
1966	25	29	46,XX,t(2;17)(q35;q25)	4	2	0	0	0	2
1967	27	29	46,XX,t(12;13)(q13;q21)	4	2	0	0	0	2
1968	29	27	46,XY,t(11;22)(q23;q11.2)	4	2	0	0	0	2
1969	29	30	46,XX,t(14;15)(p11;q13)	4	2	0	0	0	2
1970	23	26	46,XY,t(10;13)(q24;q32)	3	1	0	2	0	0
1971	35	34	46,XY,t(11;17)(q23;q23)	3	1	0	2	0	0
1972	22	25	46,XX,t(12;18)(p12;q12)	3	1	0	2	0	0
1973	31	31	46,XX,t(5;13)(q15;q14)	1	1	0	0	0	0
1974	31	31	46,XX,t(9;10)(p13;q26)	1	1	0	0	0	0
1975	38	34	46,XX,t(4;7)(q21;q22)	4	3	1	0	0	0
1976	30	31	46,XX,t(7;18)(p15;p11)	4	3	1	0	0	0
1977	29	28	46,XY,t(9;20)(p22;p13)	4	3	1	0	0	0
1978	36	42	46,XY,t(2;4)(p23;q31)	4	3	1	0	0	0
1979	30	35	46,XX,t(10;15)(q11;q11)	3	0	3	0	0	0
1980	32	35	46,XX,t(10;18)(q23;p11)	3	0	3	0	0	0
1981	33	30	46,XX,t(5;12)(q31.1;q15)	3	0	3	0	0	0
1982	27	29	46,XX,t(3;17)(q27;q23)	2	2	0	0	0	0
1983	36	44	46,XX,t(1;8)(q21;p11)	2	2	0	0	0	0
1984	21	22	46,XY,t(15;19)(q24;p13.3)	4	1	2	1	0	0
1985	30	30	46,XY,t(7;17)(p13;q21)	4	1	2	1	0	0
1986	27	30	46,XX,t(4;7)(p15;p13)	4	1	2	1	0	0
1987	32	32	46,XY,t(8;9)(p21;q22)	4	1	2	1	0	0
1988	35	34	46,XY,t(11;17)(q23;q23)	1	1	0	0	0	0
1989	44	46	46,XX,t(10;11)(p12;q22)	1	0	1	0	0	0
1990	26	28	46,XX,t(4;11)(p14;q21)	4	3	0	0	0	1
1991	29	30	46,XY,t(2;20)(q23;p13)	4	3	0	0	0	1
1992	40	33	46,XY,t(13;17)(q14;p13)	4	3	0	0	0	1
1993	33	31	46,XX,t(6;14)(q13;q24)	4	3	0	0	0	1
1994	34	36	46,XY,t(11;22)(q23;q11)	4	2	2	0	0	0
1995	30	29	46,XX,t(4;13)(p4;q14)	4	2	2	0	0	0
1996	27	31	46,XX,t(2;5)(p25;q13)	4	2	2	0	0	0
1997	35	40	46,XX,t(1;15)(q21;q15)	4	2	2	0	0	0
[truncated: 874 more rows]
